# Supplementary material for: A tiered approach to genome-wide association analysis for the adherence of hulls to the caryopsis of barley seeds reveals footprints of selection
Source: BMC Plant Biol. 2019 Mar 6;19:95. doi: 10.1186/s12870-019-1694-1 (PMC6404267; doi:10.1186/s12870-019-1694-1)
Supplement: Supplementary file 1 — Panel of 222 two-rowed spring barley landraces (accession name, origin, geo-reference information, botanical nomenclature, row type and caryposis type). (XLSX 25 kb) [file 12870_2019_1694_MOESM1_ESM.xlsx]

## Sheet: Details_2_rowed_accessions
Entry no.	Accession name	Origin	Latitude	Longitude	Botanical nomenclature	Row type	Naked/Hulled
1	BCC3	Afghanistan	34.5331	69.1661	Hordeum vulgare L. convar. distichon (L.) Alef. var. nutans (Rode) Alef.	2	H
4	HOR1675	Afghanistan	35	71.1504	Hordeum vulgare L. convar. distichon (L.) Alef. var. medicum Körn.	2	H
5	HOR1707	Afghanistan	35.8833	71.5	Hordeum vulgare L. convar. distichon (L.) Alef. var. nutans (Rode) Alef.	2	H
7	HOR1751	Afghanistan	35	71.1504	Hordeum vulgare L. convar. distichon (L.) Alef. var. nutans (Rode) Alef.	2	H
8	HOR1794	Afghanistan	35	71.1504	Hordeum vulgare L. convar. distichon (L.) Alef. var. nutans (Rode) Alef.	2	H
19	HOR10092	Algeria	36.7	3.21667	Hordeum vulgare L. convar. distichon (L.) Alef. var. nutans (Rode) Alef.	2	H
26	HOR108	Austria	48.2	16.35	Hordeum vulgare L. convar. distichon (L.) Alef. var. erectum (Rode) Alef.	2	H
30	HOR828	Austria	48.2	16.35	Hordeum vulgare L. convar. distichon (L.) Alef. var. nutans (Rode) Alef.	2	H
38	HOR3950	Austria	47.0064	13.1667	Hordeum vulgare L. convar. distichon (L.) Alef. var. nutans (Rode) Alef.	2	H
40	HOR3952	Austria	46.9789	14.1967	Hordeum vulgare L. convar. distichon (L.) Alef. var. nutans (Rode) Alef.	2	H
43	HOR3955	Austria	47.0092	13.6056	Hordeum vulgare L. convar. distichon (L.) Alef. var. nutans (Rode) Alef.	2	H
46	HOR3958	Austria	47.0967	13.6017	Hordeum vulgare L. convar. distichon (L.) Alef. var. nutans (Rode) Alef.	2	H
52	HOR9853	Austria	48.5	14.7642	Hordeum vulgare L. convar. distichon (L.) Alef. var. nutans (Rode) Alef.	2	H
57	HOR182	Croatia	45.1	15.2	Hordeum vulgare L. convar. distichon (L.) Alef. var. nutans (Rode) Alef.	2	H
60	BCC1436	Czech republic	48.8167	15.4667	Hordeum vulgare L. convar. distichon (L.) Alef. var. nutans (Rode) Alef.	2	H
61	BCC1437	Czech republic	48.8167	15.4667	Hordeum vulgare L. convar. distichon (L.) Alef. var. nutans (Rode) Alef.	2	H
68	HOR8658	Egypt	31.1933	29.9042	Hordeum vulgare L. convar. distichon (L.) Alef. var. nutans (Rode) Alef.	2	H
76	HOR5811	Ethiopia	9.68333	39.5333	Hordeum vulgare L. convar. distichon (L.) Alef. var. medicum Körn.	2	H
84	HOR7939	Ethiopia	8.63333	38.05	Hordeum vulgare L. convar. distichon (L.) Alef. var. nutans (Rode) Alef.	2	H
89	HOR7956	Ethiopia	9.06667	38.4833	Hordeum vulgare L. convar. distichon (L.) Alef. var. erectum (Rode) Alef.	2	H
91	HOR10258	Ethiopia	7.85	36.0833	Hordeum vulgare L. convar. distichon (L.) Alef. var. erectum (Rode) Alef.	2	H
92	HOR10259	Ethiopia	7.85	36.0833	Hordeum vulgare L. convar. distichon (L.) Alef. var. nutans (Rode) Alef.	2	H
106	HOR9901	Finnland	61.9239	25.7481	Hordeum vulgare L. convar. distichon (L.) Alef. var. nutans (Rode) Alef.	2	H
108	HOR9919	France	45.4322	6.30569	Hordeum vulgare L. convar. distichon (L.) Alef. var. nutans (Rode) Alef.	2	H
113	HOR9607	Georgia	42.3	43.35	Hordeum vulgare L. convar. distichon (L.) Alef. var. medicum Körn.	2	H
120	HOR9619	Georgia	43.0456	42.7297	Hordeum vulgare L. convar. distichon (L.) Alef. var. nutans (Rode) Alef.	2	H
121	HOR9626	Georgia	42.9164	43.0114	Hordeum vulgare L. convar. distichon (L.) Alef. var. medicum Körn.	2	H
122	HOR9630	Georgia	42.4594	43.0878	Hordeum vulgare L. convar. distichon (L.) Alef. var. medicum Körn.	2	H
123	HOR9816	Georgia	42.1	42.8	Hordeum vulgare L. convar. distichon (L.) Alef. var. nutans (Rode) Alef.	2	H
124	HOR9869	Georgia	42.9164	43.0114	Hordeum vulgare L. convar. distichon (L.) Alef. var. nutans (Rode) Alef.	2	H
126	HOR9871	Georgia	42.9164	43.0114	Hordeum vulgare L. convar. distichon (L.) Alef. var. nutans (Rode) Alef.	2	H
127	HOR10357	Georgia	43.0456	42.7297	Hordeum vulgare L. convar. distichon (L.) Alef. var. nutans (Rode) Alef.	2	H
128	HOR10463	Georgia	42.9164	43.0114	Hordeum vulgare L. convar. distichon (L.) Alef. var. nutans (Rode) Alef.	2	H
134	HOR10645	Georgia	42.5467	45.6786	Hordeum vulgare L. convar. distichon (L.) Alef. var. nutans (Rode) Alef.	2	H
136	HOR10741	Georgia	42.65	45.15	Hordeum vulgare L. convar. distichon (L.) Alef. var. nutans (Rode) Alef.	2	H
137	HOR10749	Georgia	45.3667	45.6167	Hordeum vulgare L. convar. distichon (L.) Alef. var. nutans (Rode) Alef.	2	H
138	HOR10774	Georgia	42.7167	45.35	Hordeum vulgare L. convar. distichon (L.) Alef. var. nutans (Rode) Alef.	2	H
142	HOR10972	Georgia	41.71	42.99	Hordeum vulgare L. convar. distichon (L.) Alef. var. nutans (Rode) Alef.	2	H
143	HOR10973	Georgia	41.71	42.99	Hordeum vulgare L. convar. distichon (L.) Alef. var. nutans (Rode) Alef.	2	H
145	HOR11320	Georgia	42.3	43.35	Hordeum vulgare L. convar. distichon (L.) Alef. var. nutans (Rode) Alef.	2	H
147	HOR354	Germany	51.1756	10.4614	Hordeum vulgare L. convar. distichon (L.) Alef. var. nutans (Rode) Alef.	2	H
152	HOR2072	Germany	51.1856	10.4714	Hordeum vulgare L. convar. distichon (L.) Alef. var. nutans (Rode) Alef.	2	H
156	HOR2212	Germany	51.1756	10.4914	Hordeum vulgare L. convar. distichon (L.) Alef. var. nutans (Rode) Alef.	2	H
157	HOR2962	Germany	51.1956	10.4614	Hordeum vulgare L. convar. distichon (L.) Alef. var. nutans (Rode) Alef.	2	H
158	HOR3757	Germany	51.1756	10.4914	Hordeum vulgare L. convar. distichon (L.) Alef. var. nutans (Rode) Alef.	2	H
163	HOR14037	Germany	51.1956	10.4614	Hordeum vulgare L. convar. distichon (L.) Alef. var. nutans (Rode) Alef.	2	H
167	HOR14364	Germany	51.1956	10.4614	Hordeum vulgare L. convar. distichon (L.) Alef. var. nutans (Rode) Alef.	2	H
169	HOR15961	Germany	51.1956	10.4614	Hordeum vulgare L. convar. distichon (L.) Alef. var. nutans (Rode) Alef.	2	H
171	HOR725	Greece	37.6667	22.1833	Hordeum vulgare L. convar. distichon (L.) Alef. var. nutans (Rode) Alef.	2	H
172	HOR753	Greece	38.3167	23.7617	Hordeum vulgare L. convar. distichon (L.) Alef. var. nutans (Rode) Alef.	2	H
173	HOR869	Greece	35.3289	25.1383	Hordeum vulgare L. convar. distichon (L.) Alef. var. nutans (Rode) Alef.	2	H
177	HOR883	Greece	37.6667	22.1833	Hordeum vulgare L. convar. distichon (L.) Alef. var. nutans (Rode) Alef.	2	H
181	HOR1122	Greece	35.2667	25.6167	Hordeum vulgare L. convar. distichon (L.) Alef. var. medicum Körn.	2	H
182	HOR1127	Greece	37.6667	22.1833	Hordeum vulgare L. convar. distichon (L.) Alef. var. nutans (Rode) Alef.	2	H
188	HOR1943	Greece	37.6667	22.1833	Hordeum vulgare L. convar. distichon (L.) Alef. var. nutans (Rode) Alef.	2	H
191	HOR3759	Hungary	47.1622	19.5031	Hordeum vulgare L. convar. distichon (L.) Alef. var. nutans (Rode) Alef.	2	H
195	HOR2785	Iran	35.6	51.8667	Hordeum vulgare L. convar. distichon (L.) Alef. var. nutans (Rode) Alef.	2	H
196	HOR2792	Iran	30.5167	50.85	Hordeum vulgare L. convar. distichon (L.) Alef. var. nutans (Rode) Alef.	2	H
199	HOR2795	Iran	32.55	49.8333	Hordeum vulgare L. convar. distichon (L.) Alef. var. nutans (Rode) Alef.	2	H
201	HOR2797	Iran	32.55	48.8167	Hordeum vulgare L. convar. distichon (L.) Alef. var. nutans (Rode) Alef.	2	H
204	HOR2807	Iran	32.55	50.85	Hordeum vulgare L. convar. distichon (L.) Alef. var. nutans (Rode) Alef.	2	H
205	HOR2808	Iran	33.5667	50.85	Hordeum vulgare L. convar. distichon (L.) Alef. var. nutans (Rode) Alef.	2	H
206	HOR2809	Iran	33.5667	50.85	Hordeum vulgare L. convar. distichon (L.) Alef. var. nutans (Rode) Alef.	2	H
211	HOR2819	Iran	35.6	48.8167	Hordeum vulgare L. convar. distichon (L.) Alef. var. nutans (Rode) Alef.	2	H
212	HOR2820	Iran	35.6	48.8167	Hordeum vulgare L. convar. distichon (L.) Alef. var. medicum Körn.	2	H
219	HOR2833	Iran	34.5833	48.8167	Hordeum vulgare L. convar. distichon (L.) Alef. var. nutans (Rode) Alef.	2	H
220	HOR2838	Iran	31.5333	48.8167	Hordeum vulgare L. convar. distichon (L.) Alef. var. nutans (Rode) Alef.	2	H
222	HOR2844	Iran	37.6333	46.7833	Hordeum vulgare L. convar. distichon (L.) Alef. var. medicum Körn.	2	H
227	HOR2853	Iran	38.65	46.7833	Hordeum vulgare L. convar. distichon (L.) Alef. var. nigricans Sér.	2	H
228	HOR2857	Iran	36.6167	49.8333	Hordeum vulgare L. convar. distichon (L.) Alef. var. medicum Körn.	2	H
230	HOR2867	Iran	37.6333	58.9833	Hordeum vulgare L. convar. distichon (L.) Alef. var. nutans (Rode) Alef.	2	H
234	HOR2872	Iran	35.6	51.8667	Hordeum vulgare L. convar. distichon (L.) Alef. var. medicum Körn.	2	H
240	HOR10610	Iraq	36.4433	43.2567	Hordeum vulgare L. convar. distichon (L.) Alef. var. nutans (Rode) Alef.	2	H
245	HOR10620	Iraq	34.8333	42	Hordeum vulgare L. convar. distichon (L.) Alef. var. nutans (Rode) Alef.	2	H
248	HOR10651	Iraq	36.4433	43.2567	Hordeum vulgare L. convar. distichon (L.) Alef. var. nutans (Rode) Alef.	2	H
256	HOR10782	Italy	41.9017	13.8825	Hordeum vulgare L. convar. distichon (L.) Alef. var. nutans (Rode) Alef.	2	H
263	HOR10937	Italy	42.55	12.9833	Hordeum vulgare L. convar. distichon (L.) Alef. var. nutans (Rode) Alef.	2	H
265	HOR11123	Italy	45.8719	10.3017	Hordeum vulgare L. convar. distichon (L.) Alef. var. nutans (Rode) Alef.	2	H
267	HOR4720	Lithuania	56.6483	23.7139	Hordeum vulgare L. convar. distichon (L.) Alef. var. erectum (Rode) Alef.	2	H
273	HOR9883	Libya	32.0178	21.7417	Hordeum vulgare L. convar. distichon (L.) Alef. var. nutans (Rode) Alef.	2	H
277	HOR10162	Libya	32.48	21.1264	Hordeum vulgare L. convar. distichon (L.) Alef. var. nutans (Rode) Alef.	2	H
279	HOR10169	Libya	32.48	21.1264	Hordeum vulgare L. convar. distichon (L.) Alef. var. nutans (Rode) Alef.	2	H
280	HOR10280	Libya	26.8031	13.5333	Hordeum vulgare L. convar. distichon (L.) Alef. var. nutans (Rode) Alef.	2	H
284	HOR7484	Poland	49.4097	20.3028	Hordeum vulgare L. convar. distichon (L.) Alef. var. nutans (Rode) Alef.	2	H
288	HOR7515	Poland	49.4097	20.3028	Hordeum vulgare L. convar. distichon (L.) Alef. var. nutans (Rode) Alef.	2	H
290	HOR7519	Poland	49.4214	20.9528	Hordeum vulgare L. convar. distichon (L.) Alef. var. nutans (Rode) Alef.	2	H
300	HOR7531	Poland	49.4803	22.0694	Hordeum vulgare L. convar. distichon (L.) Alef. var. nutans (Rode) Alef.	2	H
304	HOR7537	Poland	49.335	22.4103	Hordeum vulgare L. convar. distichon (L.) Alef. var. nutans (Rode) Alef.	2	H
308	HOR7542	Poland	49.3306	22.2853	Hordeum vulgare L. convar. distichon (L.) Alef. var. nutans (Rode) Alef.	2	H
309	HOR8808	Poland	50.2442	21.7761	Hordeum vulgare L. convar. distichon (L.) Alef. var. nutans (Rode) Alef.	2	H
311	HOR8812	Poland	49.4803	22.0694	Hordeum vulgare L. convar. distichon (L.) Alef. var. nutans (Rode) Alef.	2	H
312	HOR8816	Poland	49.6239	20.9478	Hordeum vulgare L. convar. distichon (L.) Alef. var. nutans (Rode) Alef.	2	H
313	HOR8817	Poland	49.6239	20.9478	Hordeum vulgare L. convar. distichon (L.) Alef. var. nutans (Rode) Alef.	2	H
314	HOR8818	Poland	49.6239	20.9478	Hordeum vulgare L. convar. distichon (L.) Alef. var. nutans (Rode) Alef.	2	H
316	HOR8828	Poland	49.6333	20.6	Hordeum vulgare L. convar. distichon (L.) Alef. var. nutans (Rode) Alef.	2	H
318	HOR8832	Poland	49.3933	20.1872	Hordeum vulgare L. convar. distichon (L.) Alef. var. nutans (Rode) Alef.	2	H
319	HOR8833	Poland	49.5083	20.2433	Hordeum vulgare L. convar. distichon (L.) Alef. var. nutans (Rode) Alef.	2	H
320	HOR8834	Poland	49.5083	20.2433	Hordeum vulgare L. convar. distichon (L.) Alef. var. nutans (Rode) Alef.	2	H
327	HOR10410	Poland	52.4061	21.3317	Hordeum vulgare L. convar. distichon (L.) Alef. var. nutans (Rode) Alef.	2	H
328	HOR10600	Poland	49.5094	19.1128	Hordeum vulgare L. convar. distichon (L.) Alef. var. nutans (Rode) Alef.	2	H
329	HOR10635	Poland	52.4061	21.3317	Hordeum vulgare L. convar. distichon (L.) Alef. var. medicum Körn.	2	H
330	HOR1391	Romania	45.9431	24.9667	Hordeum vulgare L. convar. distichon (L.) Alef. var. nigricans Sér.	2	H
333	HOR9450	Romania	46.7814	23.0831	Hordeum vulgare L. convar. distichon (L.) Alef. var. nutans (Rode) Alef.	2	H
338	HOR7334	Slovakia	48.8547	17.6772	Hordeum vulgare L. convar. distichon (L.) Alef. var. nutans (Rode) Alef.	2	H
340	HOR7336	Slovakia	48.7406	17.4	Hordeum vulgare L. convar. distichon (L.) Alef. var. nutans (Rode) Alef.	2	H
344	HOR7340	Slovakia	48.5633	18.6631	Hordeum vulgare L. convar. distichon (L.) Alef. var. nutans (Rode) Alef.	2	H
347	HOR7343	Slovakia	48.5633	18.6631	Hordeum vulgare L. convar. distichon (L.) Alef. var. nutans (Rode) Alef.	2	H
363	HOR7361	Slovakia	49.0436	21.3331	Hordeum vulgare L. convar. distichon (L.) Alef. var. nutans (Rode) Alef.	2	H
364	HOR7362	Slovakia	49.0617	21.5817	Hordeum vulgare L. convar. distichon (L.) Alef. var. nutans (Rode) Alef.	2	H
365	HOR7363	Slovakia	49.0617	21.5817	Hordeum vulgare L. convar. distichon (L.) Alef. var. nutans (Rode) Alef.	2	H
366	HOR7364	Slovakia	49.0617	21.5817	Hordeum vulgare L. convar. distichon (L.) Alef. var. nutans (Rode) Alef.	2	H
371	HOR7369	Slovakia	49.1403	19.2928	Hordeum vulgare L. convar. distichon (L.) Alef. var. nutans (Rode) Alef.	2	H
380	HOR7389	Slovakia	48.8	19.6778	Hordeum vulgare L. convar. distichon (L.) Alef. var. nutans (Rode) Alef.	2	H
381	HOR7390	Slovakia	48.7383	20.1392	Hordeum vulgare L. convar. distichon (L.) Alef. var. nutans (Rode) Alef.	2	H
382	HOR7391	Slovakia	49.0617	21.5817	Hordeum vulgare L. convar. distichon (L.) Alef. var. nutans (Rode) Alef.	2	H
384	HOR7393	Slovakia	48.8	19.6778	Hordeum vulgare L. convar. distichon (L.) Alef. var. nutans (Rode) Alef.	2	H
387	HOR8615	Slovakia	48.8217	20.9881	Hordeum vulgare L. convar. distichon (L.) Alef. var. nutans (Rode) Alef.	2	H
394	HOR8627	Slovakia	49.3256	20.8278	Hordeum vulgare L. convar. distichon (L.) Alef. var. nutans (Rode) Alef.	2	H
396	HOR8630	Slovakia	49.3256	20.8278	Hordeum vulgare L. convar. distichon (L.) Alef. var. nutans (Rode) Alef.	2	H
399	HOR8633	Slovakia	48.5281	22.1411	Hordeum vulgare L. convar. distichon (L.) Alef. var. nutans (Rode) Alef.	2	H
401	HOR8635	Slovakia	48.5281	22.1411	Hordeum vulgare L. convar. distichon (L.) Alef. var. nutans (Rode) Alef.	2	H
402	HOR8636	Slovakia	48.9911	22.4381	Hordeum vulgare L. convar. distichon (L.) Alef. var. nutans (Rode) Alef.	2	H
404	HOR8638	Slovakia	48.9675	22.4814	Hordeum vulgare L. convar. distichon (L.) Alef. var. nutans (Rode) Alef.	2	H
407	HOR8641	Slovakia	48.9675	22.3144	Hordeum vulgare L. convar. distichon (L.) Alef. var. nutans (Rode) Alef.	2	H
409	HOR8643	Slovakia	48.9675	22.3144	Hordeum vulgare L. convar. distichon (L.) Alef. var. nutans (Rode) Alef.	2	H
412	HOR8646	Slovakia	49.2094	22.0492	Hordeum vulgare L. convar. distichon (L.) Alef. var. nutans (Rode) Alef.	2	H
414	HOR8648	Slovakia	49.3497	21.6633	Hordeum vulgare L. convar. distichon (L.) Alef. var. nutans (Rode) Alef.	2	H
417	HOR8651	Slovakia	49.3292	21.7319	Hordeum vulgare L. convar. distichon (L.) Alef. var. nutans (Rode) Alef.	2	H
425	HOR8675	Slovakia	48.8019	18.1139	Hordeum vulgare L. convar. distichon (L.) Alef. var. nutans (Rode) Alef.	2	H
433	HOR9636	Slovakia	49	18	Hordeum vulgare L. convar. distichon (L.) Alef. var. nutans (Rode) Alef.	2	H
438	HOR9641	Slovakia	49	18	Hordeum vulgare L. convar. distichon (L.) Alef. var. nutans (Rode) Alef.	2	H
439	HOR9642	Slovakia	49	18	Hordeum vulgare L. convar. distichon (L.) Alef. var. nutans (Rode) Alef.	2	H
451	HOR9658	Slovakia	48.915	17.8167	Hordeum vulgare L. convar. distichon (L.) Alef. var. nutans (Rode) Alef.	2	H
452	HOR9660	Slovakia	48.915	17.8167	Hordeum vulgare L. convar. distichon (L.) Alef. var. nutans (Rode) Alef.	2	H
454	HOR9662	Slovakia	49	18	Hordeum vulgare L. convar. distichon (L.) Alef. var. nutans (Rode) Alef.	2	H
460	HOR9670	Slovakia	48.8833	17.8167	Hordeum vulgare L. convar. distichon (L.) Alef. var. nutans (Rode) Alef.	2	H
463	HOR9673	Slovakia	49	18	Hordeum vulgare L. convar. distichon (L.) Alef. var. nutans (Rode) Alef.	2	H
465	HOR9675	Slovakia	49	18	Hordeum vulgare L. convar. distichon (L.) Alef. var. nutans (Rode) Alef.	2	H
470	HOR9680	Slovakia	48.9167	18.5	Hordeum vulgare L. convar. distichon (L.) Alef. var. nutans (Rode) Alef.	2	H
471	HOR9681	Slovakia	48.9167	18.5	Hordeum vulgare L. convar. distichon (L.) Alef. var. nutans (Rode) Alef.	2	H
472	HOR9682	Slovakia	48.7372	19.6056	Hordeum vulgare L. convar. distichon (L.) Alef. var. nutans (Rode) Alef.	2	H
473	HOR9684	Slovakia	48.7372	19.6056	Hordeum vulgare L. convar. distichon (L.) Alef. var. nutans (Rode) Alef.	2	H
474	HOR9685	Slovakia	48.8042	19.3889	Hordeum vulgare L. convar. distichon (L.) Alef. var. nutans (Rode) Alef.	2	H
480	HOR9692	Slovakia	49.15	18.2153	Hordeum vulgare L. convar. distichon (L.) Alef. var. nutans (Rode) Alef.	2	H
481	HOR9693	Slovakia	49.15	18.2153	Hordeum vulgare L. convar. distichon (L.) Alef. var. nutans (Rode) Alef.	2	H
483	HOR9695	Slovakia	49.2247	18.4889	Hordeum vulgare L. convar. distichon (L.) Alef. var. nutans (Rode) Alef.	2	H
488	HOR9700	Slovakia	49.2442	18.465	Hordeum vulgare L. convar. distichon (L.) Alef. var. nutans (Rode) Alef.	2	H
489	HOR1732	Sweden	59.35	18.0667	Hordeum vulgare L. convar. distichon (L.) Alef. var. erectum (Rode) Alef.	2	H
492	HOR12154	Switzerland	46.7167	9.21667	Hordeum vulgare L. convar. distichon (L.) Alef. var. nutans (Rode) Alef.	2	H
493	HOR12166	Switzerland	46.6667	8.76667	Hordeum vulgare L. convar. distichon (L.) Alef. var. nutans (Rode) Alef.	2	H
497	HOR12206	Switzerland	46.8	9.21667	Hordeum vulgare L. convar. distichon (L.) Alef. var. nutans (Rode) Alef.	2	H
499	HOR4469	Syria	32.685	36.0333	Hordeum vulgare L. convar. distichon (L.) Alef. var. nutans (Rode) Alef.	2	H
507	HOR441	Turkey	40.05	29.5667	Hordeum vulgare L. convar. distichon (L.) Alef. var. nutans (Rode) Alef.	2	H
510	HOR509	Turkey	38.9875	29.3858	Hordeum vulgare L. convar. distichon (L.) Alef. var. nutans (Rode) Alef.	2	H
511	HOR526	Turkey	36.7372	29.9189	Hordeum vulgare L. convar. distichon (L.) Alef. var. nutans (Rode) Alef.	2	H
512	HOR527	Turkey	36.7372	29.9189	Hordeum vulgare L. convar. distichon (L.) Alef. var. nutans (Rode) Alef.	2	H
514	HOR572	Turkey	40.2333	32.6833	Hordeum vulgare L. convar. distichon (L.) Alef. var. nutans (Rode) Alef.	2	H
518	HOR655	Turkey	37.9186	29.8606	Hordeum vulgare L. convar. distichon (L.) Alef. var. nutans (Rode) Alef.	2	H
521	HOR902	Turkey	41.2928	36.3311	Hordeum vulgare L. convar. distichon (L.) Alef. var. nutans (Rode) Alef.	2	H
522	HOR1178	Turkey	40.3667	29.1667	Hordeum vulgare L. convar. distichon (L.) Alef. var. erectum (Rode) Alef.	2	H
526	HOR1260	Turkey	36.45	37.5167	Hordeum vulgare L. convar. distichon (L.) Alef. var. nigrescens Körn.	2	H
527	HOR1408	Turkey	36.45	37.5167	Hordeum vulgare L. convar. distichon (L.) Alef. var. nutans (Rode) Alef.	2	H
528	HOR1415	Turkey	36.45	37.5167	Hordeum vulgare L. convar. distichon (L.) Alef. var. nutans (Rode) Alef.	2	H
529	HOR1740	Turkey	39.8833	28.7833	Hordeum vulgare L. convar. distichon (L.) Alef. var. nigrescens Körn.	2	H
534	HOR4078	Turkey	37.4567	30.5817	Hordeum vulgare L. convar. distichon (L.) Alef. var. medicum Körn.	2	H
535	HOR4093	Turkey	37.4567	30.5817	Hordeum vulgare L. convar. distichon (L.) Alef. var. nigrescens Körn.	2	H
538	HOR7964	Turkey	39.7833	30.5167	Hordeum vulgare L. convar. distichon (L.) Alef. var. medicum Körn.	2	H
543	HOR7977	Turkey	39.7833	30.5167	Hordeum vulgare L. convar. distichon (L.) Alef. var. nutans (Rode) Alef.	2	H
544	HOR7978	Turkey	38.75	29.4167	Hordeum vulgare L. convar. distichon (L.) Alef. var. nutans (Rode) Alef.	2	H
546	HOR8006	Turkey	38.75	29.4167	Hordeum vulgare L. convar. distichon (L.) Alef. var. medicum Körn.	2	H
551	HOR8113	Turkey	39.4167	29.9833	Hordeum vulgare L. convar. distichon (L.) Alef. var. nutans (Rode) Alef.	2	H
552	HOR8158	Turkey	39.4167	29.9833	Hordeum vulgare L. convar. distichon (L.) Alef. var. medicum Körn.	2	H
554	HOR10567	Turkey	37.9642	34.6772	Hordeum vulgare L. convar. distichon (L.) Alef. var. nutans (Rode) Alef.	2	H
555	HOR203	Ukraine	50.0992	36.4872	Hordeum vulgare L. convar. distichon (L.) Alef. var. nutans (Rode) Alef.	2	H
557	HOR757	Yougaslavia	43.9667	21.2333	Hordeum vulgare L. convar. distichon (L.) Alef. var. nutans (Rode) Alef.	2	H
558	BCC1434	Yougaslavia	43.8667	18.4167	Hordeum vulgare L. convar. distichon (L.) Alef. var. nutans (Rode) Alef.	2	H
559	HOR4016	Yougaslavia	43.8667	18.4167	Hordeum vulgare L. convar. distichon (L.) Alef. var. nutans (Rode) Alef.	2	H
560	HOR4017	Yougaslavia	43.8667	18.4167	Hordeum vulgare L. convar. distichon (L.) Alef. var. nutans (Rode) Alef.	2	H
1259	HOR3965	Austria	47.2631	11.6	Hordeum vulgare L. convar. distichon (L.) Alef. var. nudum (L.) Alef.	2	n
1262	HOR9579	CSFR	48.8167	15.4667	Hordeum vulgare L. convar. distichon (L.) Alef. var. nudum (L.) Alef.	2	n
1267	HOR7385	Czech republic	49.4167	18.2261	Hordeum vulgare L. convar. distichon (L.) Alef. var. nudum (L.) Alef.	2	n
1269	HOR7387	Czech republic	49.4167	18.2261	Hordeum vulgare L. convar. distichon (L.) Alef. var. nudum (L.) Alef.	2	n
1274	HOR1726	Ethiopia	9	40.3333	Hordeum vulgare L. convar. distichon (L.) Alef. var. neogenes Körn.	2	n
1280	HOR2720	Ethiopia	7.71167	36.8383	Hordeum vulgare L. convar. distichon (L.) Alef. var. viride (Vavilov & Orlov) Mansf.	2	n
1284	HOR3292	Ethiopia	9.01667	38.7333	Hordeum vulgare L. convar. distichon (L.) Alef. var. nudum (L.) Alef.	2	n
1286	HOR3294	Ethiopia	9.01667	38.7333	Hordeum vulgare L. convar. distichon (L.) Alef. var. viride (Vavilov & Orlov) Mansf.	2	n
1292	HOR3594	Ethiopia	9.01667	38.7333	Hordeum vulgare L. convar. distichon (L.) Alef. var. viride (Vavilov & Orlov) Mansf.	2	n
1293	HOR3595	Ethiopia	9.01667	38.7333	Hordeum vulgare L. convar. distichon (L.) Alef. var. viride (Vavilov & Orlov) Mansf.	2	n
1295	HOR3597	Ethiopia	9.01667	38.7333	Hordeum vulgare L. convar. distichon (L.) Alef. var. viride (Vavilov & Orlov) Mansf.	2	n
1298	HOR3600	Ethiopia	9.01667	38.7333	Hordeum vulgare L. convar. distichon (L.) Alef. var. nigrinudum (Vavilov) Mansf.	2	n
1299	HOR3601	Ethiopia	9.01667	38.7333	Hordeum vulgare L. convar. distichon (L.) Alef. var. nigrinudum (Vavilov) Mansf.	2	n
1304	HOR4288	Ethiopia	9	40.3333	Hordeum vulgare L. convar. distichon (L.) Alef. var. viride (Vavilov & Orlov) Mansf.	2	n
1305	HOR4450	Ethiopia	9.01667	38.7333	Hordeum vulgare L. convar. distichon (L.) Alef. var. nudum (L.) Alef.	2	n
1307	HOR4453	Ethiopia	9.01667	38.7333	Hordeum vulgare L. convar. distichon (L.) Alef. var. nudum (L.) Alef.	2	n
1310	HOR5199	Ethiopia	8	38	Hordeum vulgare L. convar. distichon (L.) Alef. var. neogenes Körn.	2	n
1312	HOR5417	Ethiopia	9.03333	38.7	Hordeum vulgare L. convar. distichon (L.) Alef. var. nudum (L.) Alef.	2	n
1315	HOR5689	Ethiopia	9.03333	38.7	Hordeum vulgare L. convar. distichon (L.) Alef. var. nudum (L.) Alef.	2	n
1320	HOR5702	Ethiopia	7.66667	36.8333	Hordeum vulgare L. convar. distichon (L.) Alef. var. neogenes Körn.	2	n
1321	HOR5712	Ethiopia	9.03333	38.7	Hordeum vulgare L. convar. distichon (L.) Alef. var. viride (Vavilov & Orlov) Mansf.	2	n
1323	HOR5719	Ethiopia	9.03333	38.7	Hordeum vulgare L. convar. distichon (L.) Alef. var. nudum (L.) Alef.	2	n
1325	HOR5827	Ethiopia	8	38	Hordeum vulgare L. convar. distichon (L.) Alef. var. nudum (L.) Alef.	2	n
1329	HOR5918	Ethiopia	9.21667	41.1	Hordeum vulgare L. convar. distichon (L.) Alef. var. neogenes Körn.	2	n
1331	HOR5921	Ethiopia	6.16667	36.6167	Hordeum vulgare L. convar. distichon (L.) Alef. var. nigrinudum (Vavilov) Mansf.	2	n
1336	HOR5929	Ethiopia	5.78333	36.5667	Hordeum vulgare L. convar. distichon (L.) Alef. var. duplialbum Körn.	2	n
1339	HOR5965	Ethiopia	5.78333	36.5667	Hordeum vulgare L. convar. distichon (L.) Alef. var. nudum (L.) Alef.	2	n
1344	HOR6478	Ethiopia	7.71667	36.6167	Hordeum vulgare L. convar. distichon (L.) Alef. var. nudum (L.) Alef.	2	n
1345	HOR6765	Ethiopia	9.01667	38.7333	Hordeum vulgare L. convar. distichon (L.) Alef. var. nudum (L.) Alef.	2	n
1350	HOR6891	Ethiopia	9	40.3333	Hordeum vulgare L. convar. distichon (L.) Alef. var. viride (Vavilov & Orlov) Mansf.	2	n
1351	HOR6892	Ethiopia	9	40.3333	Hordeum vulgare L. convar. distichon (L.) Alef. var. viride (Vavilov & Orlov) Mansf.	2	n
1365	HOR11435	Ethiopia	9.66667	39.5333	Hordeum vulgare L. convar. distichon (L.) Alef. var. nudum (L.) Alef.	2	n
1371	HOR337	Germany	51.1956	10.4614	Hordeum vulgare L. convar. distichon (L.) Alef. var. nudum (L.) Alef.	2	n
1381	HOR2781	Iran	37.6333	47.8	Hordeum vulgare L. convar. distichon (L.) Alef. var. nudum (L.) Alef.	2	n
1385	HOR949	Italy	41.8717	12.5825	Hordeum vulgare L. convar. distichon (L.) Alef. var. nudum (L.) Alef.	2	n
1386	BCC1496	Kazakhstan	48.0194	66.9236	Hordeum vulgare L. convar. distichon (L.) Alef. var. nudum (L.) Alef.	2	n
1387	HOR7533	Poland	49.4803	22.0694	Hordeum vulgare L. convar. distichon (L.) Alef. var. nudum (L.) Alef.	2	n
1389	HOR8809	Poland	49.4803	22.0694	Hordeum vulgare L. convar. distichon (L.) Alef. var. viride (Vavilov & Orlov) Mansf.	2	n
1390	HOR8810	Poland	49.4803	22.0694	Hordeum vulgare L. convar. distichon (L.) Alef. var. viride (Vavilov & Orlov) Mansf.	2	n
1391	HOR8813	Poland	49.5333	21.9667	Hordeum vulgare L. convar. distichon (L.) Alef.s.l. var. brunneinudum (Vavilov & Orlov) Mansf.	2	n
1393	HOR8827	Poland	49.6333	20.6	Hordeum vulgare L. convar. distichon (L.) Alef. var. viride (Vavilov & Orlov) Mansf.	2	n
1395	HOR8830	Poland	49.6333	20.6	Hordeum vulgare L. convar. distichon (L.) Alef. var. nudum (L.) Alef.	2	n
1398	BCC1489	Russia	55.45	37.42	Hordeum vulgare L. convar. distichon (L.) Alef. var. nudum (L.) Alef.	2	n
1401	HOR4463	Russia	42.1431	47.0947	Hordeum vulgare L. convar. distichon (L.) Alef. var. nudum (L.) Alef.	2	n
