# Supplementary material for: A tiered approach to genome-wide association analysis for the adherence of hulls to the caryopsis of barley seeds reveals footprints of selection
Source: BMC Plant Biol. 2019 Mar 6;19:95. doi: 10.1186/s12870-019-1694-1 (PMC6404267; doi:10.1186/s12870-019-1694-1)
Supplement: Supplementary file 2 — Panel of 303 six-rowed spring barley landraces (accession name, origin, geo-reference information, botanical nomenclature, row type and caryposis type). (XLSX 30 kb) [file 12870_2019_1694_MOESM2_ESM.xlsx]

## Sheet: Details_6_rowed_accessions
Entry no.	Accession name	Origin	Latitude	Longitude	Botanical nomenclature	Row type	Naked/Hulled
561	BCC1	Afghanistan	34.5331	69.1661	Hordeum vulgare L. convar. vulgare var. hybernum Viborg	6	H
562	BCC7	Afghanistan	34.5331	69.1661	Hordeum vulgare L. convar. vulgare var. hybernum Viborg	6	H
566	HOR1522	Afghanistan	31.6169	65.7169	Hordeum vulgare L. convar. vulgare var. hybernum Viborg	6	H
569	HOR1544	Afghanistan	35	71.1504	Hordeum vulgare L. convar. vulgare var. hybernum Viborg	6	H
573	HOR1553	Afghanistan	35.3167	70.9	Hordeum vulgare L. convar. vulgare var. hybernum Viborg	6	H
577	HOR1703	Afghanistan	31.6169	65.7169	Hordeum vulgare L. convar. vulgare var. hybernum Viborg	6	H
580	HOR1712	Afghanistan	35	71.1504	Hordeum vulgare L. convar. vulgare var. hybernum Viborg	6	H
581	HOR1713	Afghanistan	35.8833	71.18	Hordeum vulgare L. convar. vulgare var. hybernum Viborg	6	H
582	HOR1747	Afghanistan	34.5331	69.1661	Hordeum vulgare L. convar. vulgare var. parallelum Körn.	6	H
583	HOR1758	Afghanistan	35	71.1504	Hordeum vulgare L. convar. vulgare var. densum Sér.	6	H
584	HOR1774	Afghanistan	35	71.1504	Hordeum vulgare L. convar. vulgare var. hybernum Viborg	6	H
589	HOR1779	Afghanistan	35	71.1504	Hordeum vulgare L. convar. vulgare var. hybernum Viborg	6	H
592	HOR1786	Afghanistan	35	71.1504	Hordeum vulgare L. convar. vulgare var. hybernum Viborg	6	H
596	HOR1790	Afghanistan	35	71.1504	Hordeum vulgare L. convar. vulgare var. hybernum Viborg	6	H
597	HOR1791	Afghanistan	35	71.1504	Hordeum vulgare L. convar. vulgare var. hybernum Viborg	6	H
600	HOR1795	Afghanistan	35	71.1504	Hordeum vulgare L. convar. vulgare var. hybernum Viborg	6	H
603	HOR1800	Afghanistan	35	71.1504	Hordeum vulgare L. convar. vulgare var. hybernum Viborg	6	H
604	HOR1803	Afghanistan	35	71.1504	Hordeum vulgare L. convar. vulgare var. hybernum Viborg	6	H
605	HOR1804	Afghanistan	35	71.1504	Hordeum vulgare L. convar. vulgare var. hybernum Viborg	6	H
606	HOR1805	Afghanistan	35	71.1504	Hordeum vulgare L. convar. vulgare var. hybernum Viborg	6	H
607	HOR1806	Afghanistan	35	71.1504	Hordeum vulgare L. convar. vulgare var. hybernum Viborg	6	H
608	HOR1808	Afghanistan	35	71.1504	Hordeum vulgare L. convar. vulgare var. hybernum Viborg	6	H
609	HOR1809	Afghanistan	35	71.1504	Hordeum vulgare L. convar. vulgare var. hybernum Viborg	6	H
610	HOR1811	Afghanistan	35	71.1504	Hordeum vulgare L. convar. vulgare var. hybernum Viborg	6	H
612	HOR1815	Afghanistan	35.3167	70.9	Hordeum vulgare L. convar. vulgare var. hybernum Viborg	6	H
613	HOR1819	Afghanistan	35	71.1504	Hordeum vulgare L. convar. vulgare var. hybernum Viborg	6	H
615	HOR1823	Afghanistan	35.3167	70.9	Hordeum vulgare L. convar. vulgare var. hybernum Viborg	6	H
616	HOR1824	Afghanistan	35.3167	70.9	Hordeum vulgare L. convar. vulgare var. hybernum Viborg	6	H
622	HOR1833	Afghanistan	35.8833	71.18	Hordeum vulgare L. convar. vulgare var. hybernum Viborg	6	H
623	HOR1835	Afghanistan	35.8833	71.18	Hordeum vulgare L. convar. vulgare var. hybernum Viborg	6	H
625	HOR1838	Afghanistan	35.8833	71.18	Hordeum vulgare L. convar. vulgare var. hybernum Viborg	6	H
630	HOR1843	Afghanistan	35	71.1504	Hordeum vulgare L. convar. vulgare var. hybernum Viborg	6	H
631	HOR1844	Afghanistan	35	71.1504	Hordeum vulgare L. convar. vulgare var. hybernum Viborg	6	H
632	HOR1851	Afghanistan	35	71.1504	Hordeum vulgare L. convar. vulgare var. hybernum Viborg	6	H
633	HOR1940	Afghanistan	35.8833	71.18	Hordeum vulgare L. convar. vulgare var. hybernum Viborg	6	H
634	HOR1968	Afghanistan	35	71.1504	Hordeum vulgare L. convar. vulgare var. hybernum Viborg	6	H
638	HOR2263	Afghanistan	34.5331	69.1661	Hordeum vulgare L. convar. vulgare var. hybernum Viborg	6	H
641	HOR2407	Afghanistan	35	71.1504	Hordeum vulgare L. convar. vulgare var. hybernum Viborg	6	H
645	HOR4428	Afghanistan	35	71.1504	Hordeum vulgare L. convar. vulgare var. hybernum Viborg	6	H
647	HOR9551	Afghanistan	34.5331	69.1661	Hordeum vulgare L. convar. vulgare var. hybernum Viborg	6	H
652	HOR739	Albania	41.4525	19.5667	Hordeum vulgare L. convar. vulgare var. hybernum Viborg	6	H
653	HOR740	Albania	41.4544	20.5333	Hordeum vulgare L. convar. vulgare var. parallelum Körn.	6	H
654	HOR741	Albania	41.3333	19.8311	Hordeum vulgare L. convar. vulgare var. hybernum Viborg	6	H
655	HOR749	Albania	41.8167	20.4925	Hordeum vulgare L. convar. vulgare var. hybernum Viborg	6	H
660	HOR772	Albania	42.2947	19.5411	Hordeum vulgare L. convar. vulgare var. hybernum Viborg	6	H
663	HOR1281	Albania	41.1167	20.6833	Hordeum vulgare L. convar. vulgare var. hybernum Viborg	6	H
665	HOR1381	Albania	41.15	20.55	Hordeum vulgare L. convar. vulgare var. hybernum Viborg	6	H
666	HOR4146	Algeria	36.7	3.21667	Hordeum vulgare L. convar. vulgare var. hybernum Viborg	6	H
667	HOR4150	Algeria	36.7	3.21667	Hordeum vulgare L. convar. vulgare var. hybernum Viborg	6	H
672	HOR3959	Austria	47.2722	12.6447	Hordeum vulgare L. convar. vulgare var. hybernum Viborg	6	H
673	HOR3960	Austria	47.0289	12.8875	Hordeum vulgare L. convar. vulgare var. hybernum Viborg	6	H
674	HOR3961	Austria	47.8	13.0333	Hordeum vulgare L. convar. vulgare var. hybernum Viborg	6	H
680	HOR10094	Austria	48.5	14.7642	Hordeum vulgare L. convar. vulgare var. hybernum Viborg	6	H
681	HOR10630	Austria	47.1289	10.9558	Hordeum vulgare L. convar. vulgare var. hybernum Viborg	6	H
683	HOR10632	Austria	48.5333	14.1833	Hordeum vulgare L. convar. vulgare var. hybernum Viborg	6	H
686	HOR372	Bulgaria	43.5039	24.0722	Hordeum vulgare L. convar. vulgare var. hybernum Viborg	6	H
688	HOR380	Bulgaria	43.2392	25.3025	Hordeum vulgare L. convar. vulgare var. hybernum Viborg	6	H
689	HOR383	Bulgaria	43.8544	25.9586	Hordeum vulgare L. convar. vulgare var. hybernum Viborg	6	H
691	HOR386	Bulgaria	42.1342	24.9533	Hordeum vulgare L. convar. vulgare var. hybernum Viborg	6	H
696	BCC1562	Bulgaria	40.1033	29.3581	Hordeum vulgare L. convar. vulgare var. hybernum Viborg	6	H
700	HOR7380	Czech republic	49.5197	18.8322	Hordeum vulgare L. convar. vulgare var. hybernum Viborg	6	H
706	HOR3856	Ethiopia	9.01667	38.7333	Hordeum vulgare L. convar. vulgare var. parallelum Körn.	6	H
707	HOR5188	Ethiopia	9	35.5	Hordeum vulgare L. convar. vulgare var. gracilius Körn.	6	H
708	HOR5342	Ethiopia	12.5833	39.5	Hordeum vulgare L. convar. vulgare var. hybernum Viborg	6	H
709	HOR5428	Ethiopia	9.58333	41.8667	Hordeum vulgare L. convar. vulgare var. breviaristatum (Vavilov) Mansf.	6	H
710	HOR5593	Ethiopia	8.98583	37.85	Hordeum vulgare L. convar. vulgare var. horsfordianum Wittm.	6	H
714	HOR5865	Ethiopia	9.15	39.0333	Hordeum vulgare L. convar. vulgare var. rikotense Regel	6	H
716	HOR5939	Ethiopia	8.53333	34.8	Hordeum vulgare L. convar. vulgare var. coerulescens Sér.	6	H
721	HOR6252	Ethiopia	8.76667	38.9333	Hordeum vulgare L. convar. vulgare var. gracilius Körn.	6	H
722	HOR6253	Ethiopia	8.76667	38.9333	Hordeum vulgare L. convar. vulgare var. subviolaceum Körn.	6	H
727	HOR9920	Ethiopia	9.01667	38.7333	Hordeum vulgare L. convar. vulgare var. latiglumatum Körn.	6	H
731	HOR10307	Ethiopia	6.16667	36.6167	Hordeum vulgare L. convar. vulgare var. hybernum Viborg	6	H
732	HOR10308	Ethiopia	8.65	39.0667	Hordeum vulgare L. convar. vulgare var. hybernum Viborg	6	H
733	HOR10310	Ethiopia	8	38.8333	Hordeum vulgare L. convar. vulgare var. nigripallidum Regel	6	H
737	HOR10324	Ethiopia	6.4	38.3	Hordeum vulgare L. convar. vulgare var. hybernum Viborg	6	H
740	HOR10328	Ethiopia	6.8	38.25	Hordeum vulgare L. convar. vulgare var. hybernum Viborg	6	H
742	HOR10338	Ethiopia	9	37.45	Hordeum vulgare L. convar. vulgare var. hybernum Viborg	6	H
743	HOR10350	Ethiopia	8.45	36.35	Hordeum vulgare L. convar. vulgare var. hybernum Viborg	6	H
749	HOR10508	Ethiopia	6.8	38.25	Hordeum vulgare L. convar. vulgare var. coerulescens Sér.	6	H
750	HOR10509	Ethiopia	6.8	38.25	Hordeum vulgare L. convar. vulgare var. nigripallidum Regel	6	H
755	HOR1133	France	46.2167	2.21361	Hordeum vulgare L. convar. vulgare var. hybernum Viborg	6	H
757	HOR10058	France	45.4322	6.55694	Hordeum vulgare L. convar. vulgare var. hybernum Viborg	6	H
758	HOR9614	Georgia	43.0456	42.7297	Hordeum vulgare L. convar. vulgare var. hybernum Viborg	6	H
759	HOR9615	Georgia	43.0456	42.7297	Hordeum vulgare L. convar. vulgare var. subviolaceum Körn.	6	H
763	HOR9625	Georgia	42.9167	43	Hordeum vulgare L. convar. vulgare var. subviolaceum Körn.	6	H
765	HOR9868	Georgia	42.9164	43.0114	Hordeum vulgare L. convar. vulgare var. subviolaceum Körn.	6	H
768	HOR10360	Georgia	43.05	42.7167	Hordeum vulgare L. convar. vulgare var. coerulescens Sér.	6	H
769	HOR10361	Georgia	43.05	42.7167	Hordeum vulgare L. convar. vulgare var. hybernum Viborg	6	H
771	HOR10546	Georgia	41.9	43.5	Hordeum vulgare L. convar. vulgare var. hybernum Viborg	6	H
773	HOR10705	Georgia	42.1772	44.7289	Hordeum vulgare L. convar. vulgare var. hybernum Viborg	6	H
776	HOR10747	Georgia	45.3667	45.6167	Hordeum vulgare L. convar. vulgare var. hybernum Viborg	6	H
777	HOR10748	Georgia	45.3667	45.6167	Hordeum vulgare L. convar. vulgare var. subviolaceum Körn.	6	H
778	HOR10750	Georgia	45.3667	45.6167	Hordeum vulgare L. convar. vulgare var. hybernum Viborg	6	H
780	HOR10752	Georgia	45.3667	45.6167	Hordeum vulgare L. convar. vulgare var. hybernum Viborg	6	H
781	HOR10753	Georgia	45.3667	45.6167	Hordeum vulgare L. convar. vulgare var. subviolaceum Körn.	6	H
783	HOR10755	Georgia	45.3667	45.6167	Hordeum vulgare L. convar. vulgare var. subviolaceum Körn.	6	H
785	HOR10757	Georgia	45.3667	45.6167	Hordeum vulgare L. convar. vulgare var. subviolaceum Körn.	6	H
794	HOR1868	Germany	51.1956	10.4614	Hordeum vulgare L. convar. vulgare var. hybernum Viborg	6	H
799	HOR676	Greece	35.2667	25.6167	Hordeum vulgare L. convar. vulgare var. hybernum Viborg	6	H
801	HOR713	Greece	37.6667	22.1833	Hordeum vulgare L. convar. vulgare var. hybernum Viborg	6	H
807	HOR746	Greece	39.8072	21.0036	Hordeum vulgare L. convar. vulgare var. hybernum Viborg	6	H
809	HOR752	Greece	39.0742	21.8242	Hordeum vulgare L. convar. vulgare var. hybernum Viborg	6	H
810	HOR759	Greece	39.0742	21.8242	Hordeum vulgare L. convar. vulgare var. hybernum Viborg	6	H
813	HOR763	Greece	39.4167	22.8333	Hordeum vulgare L. convar. vulgare var. hybernum Viborg	6	H
815	HOR765	Greece	39.0667	21.8242	Hordeum vulgare L. convar. vulgare var. hybernum Viborg	6	H
817	HOR768	Greece	39.0742	21.8242	Hordeum vulgare L. convar. vulgare var. hybernum Viborg	6	H
818	HOR771	Greece	39.0742	21.8242	Hordeum vulgare L. convar. vulgare var. hybernum Viborg	6	H
819	HOR854	Greece	35.2667	25.6167	Hordeum vulgare L. convar. vulgare var. parallelum Körn.	6	H
821	HOR858	Greece	35.1833	25.7167	Hordeum vulgare L. convar. vulgare var. hybernum Viborg	6	H
825	HOR936	Greece	39.9108	20.8494	Hordeum vulgare L. convar. vulgare var. hybernum Viborg	6	H
826	HOR940	Greece	37.2931	22.4289	Hordeum vulgare L. convar. vulgare var. densum Sér.	6	H
828	HOR967	Greece	39.77	21.1825	Hordeum vulgare L. convar. vulgare var. hybernum Viborg	6	H
829	HOR1142	Greece	39.0742	21.8242	Hordeum vulgare L. convar. vulgare var. hybernum Viborg	6	H
830	HOR1149	Greece	39.0742	21.8242	Hordeum vulgare L. convar. vulgare var. hybernum Viborg	6	H
832	HOR1232	Greece	39.0742	21.8242	Hordeum vulgare L. convar. vulgare var. hybernum Viborg	6	H
837	HOR1246	Greece	39.0742	21.8242	Hordeum vulgare L. convar. vulgare var. hybernum Viborg	6	H
839	HOR1258	Greece	37.2931	22.4289	Hordeum vulgare L. convar. vulgare var. densum Sér.	6	H
840	HOR1279	Greece	38.61	22.05	Hordeum vulgare L. convar. vulgare var. hybernum Viborg	6	H
845	HOR1860	Greece	35.24	24.8092	Hordeum vulgare L. convar. vulgare var. hybernum Viborg	6	H
848	HOR6954	Greece	37.2931	22.4289	Hordeum vulgare L. convar. vulgare var. parallelum Körn.	6	H
858	HOR2800	Iran	31.5333	48.8167	Hordeum vulgare L. convar. vulgare var. hybernum Viborg	6	H
866	HOR2835	Iran	34.5833	48.8167	Hordeum vulgare L. convar. vulgare var. hybernum Viborg	6	H
867	HOR2837	Iran	31.5333	48.8167	Hordeum vulgare L. convar. vulgare var. hybernum Viborg	6	H
869	HOR2846	Iran	37.6333	46.7833	Hordeum vulgare L. convar. vulgare var. hybernum Viborg	6	H
870	HOR2850	Iran	37.6333	46.7833	Hordeum vulgare L. convar. vulgare var. hybernum Viborg	6	H
871	HOR2854	Iran	38.65	46.7833	Hordeum vulgare L. convar. vulgare var. hybernum Viborg	6	H
875	HOR4261	Iran	31.5333	48.8167	Hordeum vulgare L. convar. vulgare var. hybernum Viborg	6	H
876	HOR4262	Iran	30.5167	49.8333	Hordeum vulgare L. convar. vulgare var. hybernum Viborg	6	H
878	HOR4264	Iran	32.55	49.8333	Hordeum vulgare L. convar. vulgare var. hybernum Viborg	6	H
879	HOR4265	Iran	39.6667	44.75	Hordeum vulgare L. convar. vulgare var. hybernum Viborg	6	H
880	HOR8455	Iraq	30.5	47.8167	Hordeum vulgare L. convar. vulgare var. parallelum Körn.	6	H
882	HOR10482	Iraq	36.4433	43.2567	Hordeum vulgare L. convar. vulgare var. hybernum Viborg	6	H
887	HOR10606	Iraq	36.1664	43.2569	Hordeum vulgare L. convar. vulgare var. hybernum Viborg	6	H
888	HOR10607	Iraq	36.1664	43.2569	Hordeum vulgare L. convar. vulgare var. coerulescens Sér.	6	H
889	HOR10609	Iraq	36.1664	43.2569	Hordeum vulgare L. convar. vulgare var. hybernum Viborg	6	H
892	HOR10619	Iraq	34.8333	42	Hordeum vulgare L. convar. vulgare var. nigripallidum Regel	6	H
897	HOR10627	Iraq	34.8333	42	Hordeum vulgare L. convar. vulgare var. nigripallidum Regel	6	H
898	HOR10629	Iraq	33.6433	42.8214	Hordeum vulgare L. convar. vulgare var. hybernum Viborg	6	H
899	HOR10768	Iraq	33.6433	42.8214	Hordeum vulgare L. convar. vulgare var. coerulescens Sér.	6	H
904	HOR2001	Italy	37.9017	15.2931	Hordeum vulgare L. convar. vulgare var. hybernum Viborg	6	H
905	HOR2002	Italy	38.3378	16.3056	Hordeum vulgare L. convar. vulgare var. hybernum Viborg	6	H
912	HOR9308	Italy	41.4428	14.9508	Hordeum vulgare L. convar. vulgare var. parallelum Körn.	6	H
913	HOR9309	Italy	41.4428	14.9508	Hordeum vulgare L. convar. vulgare var. hybernum Viborg	6	H
914	HOR9462	Italy	41.2739	14.9311	Hordeum vulgare L. convar. vulgare var. densum Sér.	6	H
916	HOR9702	Italy	40.3906	15.0875	Hordeum vulgare L. convar. vulgare var. hybernum Viborg	6	H
918	HOR9706	Italy	40.8478	15.5019	Hordeum vulgare L. convar. vulgare var. hybernum Viborg	6	H
920	HOR9709	Italy	40.4364	15.3803	Hordeum vulgare L. convar. vulgare var. hybernum Viborg	6	H
927	HOR10059	Italy	40.6372	15.8022	Hordeum vulgare L. convar. vulgare var. parallelum Körn.	6	H
928	HOR10364	Italy	39.0836	16.3728	Hordeum vulgare L. convar. vulgare var. hybernum Viborg	6	H
929	HOR10411	Italy	43.6989	10.7422	Hordeum vulgare L. convar. vulgare var. parallelum Körn.	6	H
930	HOR10551	Italy	37.5786	13.7522	Hordeum vulgare L. convar. vulgare var. hybernum Viborg	6	H
936	HOR2766	Libya	23.3111	21.8567	Hordeum vulgare L. convar. vulgare var. hybernum Viborg	6	H
943	HOR9725	Libya	32.0178	21.7417	Hordeum vulgare L. convar. vulgare var. hybernum Viborg	6	H
947	HOR9827	Libya	32.7667	13.9833	Hordeum vulgare L. convar. vulgare var. hybernum Viborg	6	H
948	HOR9828	Libya	32.7667	13.9833	Hordeum vulgare L. convar. vulgare var. hybernum Viborg	6	H
950	HOR9830	Libya	32.7667	13.9833	Hordeum vulgare L. convar. vulgare var. hybernum Viborg	6	H
952	HOR9832	Libya	32.5167	13.1667	Hordeum vulgare L. convar. vulgare var. hybernum Viborg	6	H
954	HOR9834	Libya	27.0333	14.4333	Hordeum vulgare L. convar. vulgare var. hybernum Viborg	6	H
956	HOR9836	Libya	27.0333	14.4333	Hordeum vulgare L. convar. vulgare var. hybernum Viborg	6	H
958	HOR9842	Libya	32.7667	22.25	Hordeum vulgare L. convar. vulgare var. hybernum Viborg	6	H
961	HOR9860	Libya	32.5167	13.1667	Hordeum vulgare L. convar. vulgare var. hybernum Viborg	6	H
964	HOR9879	Libya	32.5378	21.5758	Hordeum vulgare L. convar. vulgare var. hybernum Viborg	6	H
966	HOR9882	Libya	26.335	17.2281	Hordeum vulgare L. convar. vulgare var. hybernum Viborg	6	H
967	HOR9884	Libya	32.0178	21.7417	Hordeum vulgare L. convar. vulgare var. hybernum Viborg	6	H
968	HOR9885	Libya	32.7636	22.6392	Hordeum vulgare L. convar. vulgare var. hybernum Viborg	6	H
970	HOR9887	Libya	32.7636	22.6392	Hordeum vulgare L. convar. vulgare var. hybernum Viborg	6	H
971	HOR9888	Libya	32.7636	22.6392	Hordeum vulgare L. convar. vulgare var. hybernum Viborg	6	H
976	HOR9924	Libya	32.53	13	Hordeum vulgare L. convar. vulgare var. hybernum Viborg	6	H
979	HOR9927	Libya	32.1667	13.0167	Hordeum vulgare L. convar. vulgare var. hybernum Viborg	6	H
980	HOR9928	Libya	32.1667	13.0167	Hordeum vulgare L. convar. vulgare var. hybernum Viborg	6	H
989	HOR10098	Libya	31.8647	11.7931	Hordeum vulgare L. convar. vulgare var. hybernum Viborg	6	H
992	HOR10102	Libya	27.3928	14.9192	Hordeum vulgare L. convar. vulgare var. hybernum Viborg	6	H
993	HOR10103	Libya	25.9161	13.9181	Hordeum vulgare L. convar. vulgare var. hybernum Viborg	6	H
994	HOR10105	Libya	27.5333	14.1572	Hordeum vulgare L. convar. vulgare var. hybernum Viborg	6	H
997	HOR10109	Libya	26.55	13.7	Hordeum vulgare L. convar. vulgare var. hybernum Viborg	6	H
998	HOR10110	Libya	26.2542	14.2861	Hordeum vulgare L. convar. vulgare var. hybernum Viborg	6	H
999	HOR10111	Libya	26.1667	15.1167	Hordeum vulgare L. convar. vulgare var. hybernum Viborg	6	H
1000	HOR10112	Libya	26.55	13.7	Hordeum vulgare L. convar. vulgare var. hybernum Viborg	6	H
1002	HOR10115	Libya	26.2258	14.8831	Hordeum vulgare L. convar. vulgare var. hybernum Viborg	6	H
1003	HOR10116	Libya	24.3625	14.4722	Hordeum vulgare L. convar. vulgare var. hybernum Viborg	6	H
1006	HOR10121	Libya	27.5678	14.5014	Hordeum vulgare L. convar. vulgare var. hybernum Viborg	6	H
1007	HOR10122	Libya	27.85	14.1833	Hordeum vulgare L. convar. vulgare var. hybernum Viborg	6	H
1008	HOR10123	Libya	27.5667	14.3547	Hordeum vulgare L. convar. vulgare var. hybernum Viborg	6	H
1009	HOR10124	Libya	31.95	12.0167	Hordeum vulgare L. convar. vulgare var. hybernum Viborg	6	H
1011	HOR10126	Libya	31.7739	11.5436	Hordeum vulgare L. convar. vulgare var. hybernum Viborg	6	H
1012	HOR10128	Libya	26.6789	12.7294	Hordeum vulgare L. convar. vulgare var. hybernum Viborg	6	H
1013	HOR10130	Libya	30.1328	9.50028	Hordeum vulgare L. convar. vulgare var. hybernum Viborg	6	H
1014	HOR10134	Libya	30.1328	9.50028	Hordeum vulgare L. convar. vulgare var. hybernum Viborg	6	H
1016	HOR10136	Libya	27.5678	14.5014	Hordeum vulgare L. convar. vulgare var. hybernum Viborg	6	H
1018	HOR10138	Libya	24.9642	10.1675	Hordeum vulgare L. convar. vulgare var. hybernum Viborg	6	H
1019	HOR10140	Libya	24.9642	10.1675	Hordeum vulgare L. convar. vulgare var. hybernum Viborg	6	H
1020	HOR10141	Libya	24.9642	10.1675	Hordeum vulgare L. convar. vulgare var. hybernum Viborg	6	H
1022	HOR10143	Libya	26.6789	12.7294	Hordeum vulgare L. convar. vulgare var. hybernum Viborg	6	H
1026	HOR10153	Libya	25.9289	14.44	Hordeum vulgare L. convar. vulgare var. hybernum Viborg	6	H
1028	HOR10156	Libya	31.95	12.0167	Hordeum vulgare L. convar. vulgare var. hybernum Viborg	6	H
1032	HOR10168	Libya	32.48	21.1264	Hordeum vulgare L. convar. vulgare var. hybernum Viborg	6	H
1033	HOR10170	Libya	32.48	21.1264	Hordeum vulgare L. convar. vulgare var. hybernum Viborg	6	H
1034	HOR10275	Libya	24.3625	14.4722	Hordeum vulgare L. convar. vulgare var. parallelum Körn.	6	H
1037	HOR10278	Libya	26.5578	13.7147	Hordeum vulgare L. convar. vulgare var. parallelum Körn.	6	H
1038	HOR10279	Libya	27.85	14.1833	Hordeum vulgare L. convar. vulgare var. parallelum Körn.	6	H
1040	HOR10283	Libya	24.9642	10.1675	Hordeum vulgare L. convar. vulgare var. parallelum Körn.	6	H
1041	HOR10398	Libya	32.48	21.1264	Hordeum vulgare L. convar. vulgare var. hybernum Viborg	6	H
1044	HOR1683	Marokko	31.7417	-7.0925	Hordeum vulgare L. convar. vulgare var. hybernum Viborg	6	H
1047	HOR7326	Marokko	31.7417	-7.0925	Hordeum vulgare L. convar. vulgare var. hybernum Viborg	6	H
1048	HOR7327	Marokko	31.7417	-7.0925	Hordeum vulgare L. convar. vulgare var. hybernum Viborg	6	H
1049	HOR7328	Marokko	31.7417	-7.0925	Hordeum vulgare L. convar. vulgare var. hybernum Viborg	6	H
1050	HOR7329	Marokko	31.7417	-7.0925	Hordeum vulgare L. convar. vulgare var. hybernum Viborg	6	H
1051	HOR7330	Marokko	31.7417	-7.0925	Hordeum vulgare L. convar. vulgare var. hybernum Viborg	6	H
1060	HOR13416	Marokko	31.05	-8.83333	Hordeum vulgare L. convar. vulgare var. hybernum Viborg	6	H
1062	HOR13418	Marokko	30.4667	-9.36667	Hordeum vulgare L. convar. vulgare var. hybernum Viborg	6	H
1063	HOR13419	Marokko	30.4667	-9.36667	Hordeum vulgare L. convar. vulgare var. hybernum Viborg	6	H
1064	HOR13420	Marokko	30.8833	-9.05	Hordeum vulgare L. convar. vulgare var. hybernum Viborg	6	H
1072	HOR13428	Marokko	30.7	-8.85444	Hordeum vulgare L. convar. vulgare var. hybernum Viborg	6	H
1075	HOR13431	Marokko	30.7	-8.85444	Hordeum vulgare L. convar. vulgare var. hybernum Viborg	6	H
1078	HOR13434	Marokko	30.7	-8.85444	Hordeum vulgare L. convar. vulgare var. hybernum Viborg	6	H
1079	HOR13435	Marokko	30.7	-8.85444	Hordeum vulgare L. convar. vulgare var. hybernum Viborg	6	H
1080	HOR13436	Marokko	30.5167	-8.06667	Hordeum vulgare L. convar. vulgare var. hybernum Viborg	6	H
1082	HOR13438	Marokko	30.7167	-7.8	Hordeum vulgare L. convar. vulgare var. hybernum Viborg	6	H
1092	BCC1584	Poland	51.9192	19.145	Hordeum vulgare L. convar. vulgare var. hybernum Viborg	6	H
1097	HOR8823	Poland	49.6239	20.9478	Hordeum vulgare L. convar. vulgare var. hybernum Viborg	6	H
1099	HOR8826	Poland	49.4214	20.9592	Hordeum vulgare L. convar. vulgare var. hybernum Viborg	6	H
1100	HOR10249	Poland	52.4061	21.3317	Hordeum vulgare L. convar. vulgare var. rikotense Regel	6	H
1102	HOR10770	Poland	52.4061	21.3317	Hordeum vulgare L. convar. vulgare var. hybernum Viborg	6	H
1104	HOR3700	Romania	45.9431	24.9667	Hordeum vulgare L. convar. vulgare var. hybernum Viborg	6	H
1107	BCC1488	Russia	55.45	37.42	Hordeum vulgare L. convar. vulgare var. hybernum Viborg	6	H
1108	BCC1491	Russia	55.45	37.42	Hordeum vulgare L. convar. vulgare var. hybernum Viborg	6	H
1112	BCC1576	Spain	40.4636	-3.74917	Hordeum vulgare L. convar. vulgare var. hybernum Viborg	6	H
1118	HOR3938	Spain	28.2914	-16.6289	Hordeum vulgare L. convar. vulgare var. hybernum Viborg	6	H
1120	HOR4072	Spain	28.2914	-16.6289	Hordeum vulgare L. convar. vulgare var. hybernum Viborg	6	H
1122	HOR8842	Spain	37.5733	-6.75333	Hordeum vulgare L. convar. vulgare var. hybernum Viborg	6	H
1137	HOR13887	Spain	40.4736	-3.74917	Hordeum vulgare L. convar. vulgare var. hybernum Viborg	6	H
1139	HOR13931	Spain	40.4836	-3.74917	Hordeum vulgare L. convar. vulgare var. hybernum Viborg	6	H
1140	HOR13932	Spain	40.4036	-3.74917	Hordeum vulgare L. convar. vulgare var. hybernum Viborg	6	H
1148	HOR2349	Switzerland	46.8333	8.33333	Hordeum vulgare L. convar. vulgare var. parallelum Körn.	6	H
1155	HOR420	Turkey	40.9572	39.0386	Hordeum vulgare L. convar. vulgare var. hybernum Viborg	6	H
1156	HOR424	Turkey	41.3694	32.0886	Hordeum vulgare L. convar. vulgare var. hybernum Viborg	6	H
1159	HOR433	Turkey	40.2333	32.6833	Hordeum vulgare L. convar. vulgare var. hybernum Viborg	6	H
1160	HOR435	Turkey	41.25	32.6833	Hordeum vulgare L. convar. vulgare var. hybernum Viborg	6	H
1162	HOR449	Turkey	41.0006	28.9186	Hordeum vulgare L. convar. vulgare var. hybernum Viborg	6	H
1164	HOR452	Turkey	40.8269	30.8083	Hordeum vulgare L. convar. vulgare var. hybernum Viborg	6	H
1165	HOR454	Turkey	40.65	27.9167	Hordeum vulgare L. convar. vulgare var. hybernum Viborg	6	H
1166	HOR457	Turkey	40.65	33.9167	Hordeum vulgare L. convar. vulgare var. hybernum Viborg	6	H
1172	HOR503	Turkey	38.7333	35.4833	Hordeum vulgare L. convar. vulgare var. hybernum Viborg	6	H
1174	HOR519	Turkey	41.6667	26.5667	Hordeum vulgare L. convar. vulgare var. hybernum Viborg	6	H
1176	HOR540	Turkey	41.6667	26.5667	Hordeum vulgare L. convar. vulgare var. hybernum Viborg	6	H
1177	HOR544	Turkey	41.6667	26.5667	Hordeum vulgare L. convar. vulgare var. hybernum Viborg	6	H
1184	HOR635	Turkey	36.45	37.5167	Hordeum vulgare L. convar. vulgare var. hybernum Viborg	6	H
1185	HOR884	Turkey	39.9167	32.25	Hordeum vulgare L. convar. vulgare var. hybernum Viborg	6	H
1187	HOR889	Turkey	37.8833	30.8	Hordeum vulgare L. convar. vulgare var. hybernum Viborg	6	H
1196	HOR1192	Turkey	38.2928	29.0061	Hordeum vulgare L. convar. vulgare var. hybernum Viborg	6	H
1198	HOR1466	Turkey	38.4433	27.15	Hordeum vulgare L. convar. vulgare var. densum Sér.	6	H
1201	HOR4727	Turkey	40.3167	36.55	Hordeum vulgare L. convar. vulgare var. densum Sér.	6	H
1202	HOR9536	Turkey	41.5667	32.1667	Hordeum vulgare L. convar. vulgare var. coerulescens Sér.	6	H
1203	HOR194	Ukraine	44.9672	34.1472	Hordeum vulgare L. convar. vulgare var. hybernum Viborg	6	H
1204	HOR4477	Ukraine	48.285	25.935	Hordeum vulgare L. convar. vulgare var. hybernum Viborg	6	H
1206	HOR742	Yougaslavia	43.8667	18.4167	Hordeum vulgare L. convar. vulgare var. hybernum Viborg	6	H
1207	HOR751	Yougaslavia	42.1922	20.7794	Hordeum vulgare L. convar. vulgare var. hybernum Viborg	6	H
1436	HOR3567	Ethiopia	9.01667	38.7333	Hordeum vulgare L. convar. vulgare var. coeleste L.	6	n
1438	HOR3569	Ethiopia	9.01667	38.7333	Hordeum vulgare L. convar. vulgare var. coeleste L.	6	n
1440	HOR3571	Ethiopia	9.01667	38.7333	Hordeum vulgare L. convar. vulgare var. coeleste L.	6	n
1444	HOR3576	Ethiopia	9.01667	38.7333	Hordeum vulgare L. convar. vulgare var. himalayense (Rittig) Körn.	6	n
1457	HOR5386	Ethiopia	8	38	Hordeum vulgare L. convar. vulgare var. duplinigrum Körn.	6	n
1465	HOR5557	Ethiopia	12.6	37.4667	Hordeum vulgare L. convar. vulgare var. coeleste L.	6	n
1473	HOR5591	Ethiopia	8.98333	37.85	Hordeum vulgare L. convar. vulgare var. coeleste L.	6	n
1475	HOR5682	Ethiopia	8.98333	37.85	Hordeum vulgare L. convar. vulgare var. coeleste L.	6	n
1477	HOR5694	Ethiopia	9.03333	38.7	Hordeum vulgare L. convar. vulgare var. revelatum Körn.	6	n
1481	HOR5703	Ethiopia	7.66667	36.8333	Hordeum vulgare L. convar. vulgare var. coeleste L.	6	n
1484	HOR5920	Ethiopia	9.03333	38.7	Hordeum vulgare L. convar. vulgare var. himalayense (Rittig) Körn.	6	n
1489	HOR5961	Ethiopia	8.53333	34.8	Hordeum vulgare L. convar. vulgare var. duplinigrum Körn.	6	n
1495	HOR6360	Ethiopia	7.46667	36.8833	Hordeum vulgare L. convar. vulgare var. revelatum Körn.	6	n
1496	HOR6361	Ethiopia	7.46667	36.8833	Hordeum vulgare L. convar. vulgare var. revelatum Körn.	6	n
1499	HOR6389	Ethiopia	9.68333	39.5333	Hordeum vulgare L. convar. vulgare var. coeleste L.	6	n
1502	HOR6453	Ethiopia	9.78333	38.7667	Hordeum vulgare L. convar. vulgare var. coeleste L.	6	n
1503	HOR6454	Ethiopia	9.78333	38.7667	Hordeum vulgare L. convar. vulgare var. himalayense (Rittig) Körn.	6	n
1504	HOR6462	Ethiopia	7	39.4	Hordeum vulgare L. convar. vulgare var. coeleste L.	6	n
1506	HOR6477	Ethiopia	9.68333	39.5333	Hordeum vulgare L. convar. vulgare var. himalayense (Rittig) Körn.	6	n
1521	HOR9496	Ethiopia	8	38	Hordeum vulgare L. convar. vulgare var. himalayense (Rittig) Körn.	6	n
1523	HOR10351	Ethiopia	6.25	37.5667	Hordeum vulgare L. convar. vulgare var. coeleste L.	6	n
1524	HOR10485	Ethiopia	7.94944	39.1397	Hordeum vulgare L. convar. vulgare var. himalayense (Rittig) Körn.	6	n
1525	HOR10520	Ethiopia	9.01667	37.3167	Hordeum vulgare L. convar. vulgare var. himalayense (Rittig) Körn.	6	n
1526	HOR10521	Ethiopia	9.01667	37.3167	Hordeum vulgare L. convar. vulgare var. himalayense (Rittig) Körn.	6	n
1527	HOR10524	Ethiopia	9.01667	37.3167	Hordeum vulgare L. convar. vulgare var. coeleste L.	6	n
1528	HOR11412	Ethiopia	9	40.3333	Hordeum vulgare L. convar. vulgare var. coeleste L.	6	n
1529	HOR11425	Ethiopia	9.03333	38.7	Hordeum vulgare L. convar. vulgare var. coeleste L.	6	n
1537	HOR11469	Ethiopia	9.06667	38.0917	Hordeum vulgare L. convar. vulgare var. coeleste L.	6	n
1408	HOR1459	Afghanistan	35	71.1504	Hordeum vulgare L. convar. vulgare var. asiaticum (Vavilov) Mansf.	6	n
1409	HOR1460	Afghanistan	35	71.5	Hordeum vulgare L. convar. vulgare var. coeleste L.	6	n
1410	HOR1461	Afghanistan	35.3167	70.9	Hordeum vulgare L. convar. vulgare var. himalayense (Rittig) Körn.	6	n
1412	HOR1463	Afghanistan	35.8833	71.18	Hordeum vulgare L. convar. vulgare var. coeleste L.	6	n
1413	HOR1464	Afghanistan	35.8833	71.18	Hordeum vulgare L. convar. vulgare var. coeleste L.	6	n
1415	HOR1473	Afghanistan	35.8833	71.18	Hordeum vulgare L. convar. vulgare var. himalayense (Rittig) Körn.	6	n
1417	HOR7321	Afghanistan	34.3667	62.1667	Hordeum vulgare L. convar. vulgare var. coeleste L.	6	n
1419	HOR8265	Afghanistan	34.3667	62.1667	Hordeum vulgare L. convar. vulgare var. coeleste L.	6	n
1421	HOR2346	Austria	47	11.6	Hordeum vulgare L. convar. vulgare var. coeleste L.	6	n
1424	HOR11470	Austria	48.3272	14.2833	Hordeum vulgare L. convar. vulgare var. coeleste L.	6	n
1425	HOR44	Bulgaria	40.1033	29.3333	Hordeum vulgare L. convar. vulgare var. coeleste L.	6	n
1426	HOR4946	Czech republic	49.3333	17.9928	Hordeum vulgare L. convar. vulgare var. coeleste L.	6	n
1427	HOR7279	Czech republic	49.3333	17.9928	Hordeum vulgare L. convar. vulgare var. coeleste L.	6	n
1429	HOR4815	Denmark	56.25	9.5	Hordeum vulgare L. convar. vulgare var. violaceum Körn.	6	n
1545	HOR4456	Italy	41.655	12.9894	Hordeum vulgare L. convar. vulgare var. coeleste L.	6	n
1555	HOR8268	Russia	56.215	39.8767	Hordeum vulgare L. convar. vulgare var. himalayense (Rittig) Körn.	6	n
1556	HOR11293	Switzerland	46.8333	8.33333	Hordeum vulgare L. convar. vulgare var. coeleste L.	6	n
1557	HOR211	Ukraine	50.0992	36.4872	Hordeum vulgare L. convar. vulgare var. coeleste L.	6	n
