# Supplementary material for: A tiered approach to genome-wide association analysis for the adherence of hulls to the caryopsis of barley seeds reveals footprints of selection
Source: BMC Plant Biol. 2019 Mar 6;19:95. doi: 10.1186/s12870-019-1694-1 (PMC6404267; doi:10.1186/s12870-019-1694-1)
Supplement: Supplementary file 4 — Allele distribution (significantly associated SNPs from all panels within two-rowed landraces). (XLSX 28 kb) [file 12870_2019_1694_MOESM4_ESM.xlsx]

## Sheet: Sheet1
			All significantly associated SNPs in two-rowed subpanels
Entry number	Row type	Accession name	BOPA2_12_10532	BOPA1_2391-566	BOPA2_12_30474	BOPA1_4256-833	BOPA2_12_30467	BOPA2_12_20685	BOPA2_12_30998	BOPA2_12_30301	SCRI_RS_4562	BOPA1_3568-149	Phenotype	Origin
1	2	BCC3	C	G	A	G	A	A	A	A	A	A	hulled	Afghanistan
4	2	HOR1675	C	G	A	G	A	A	A	A	A	A	hulled	Afghanistan
5	2	HOR1707	C	G	A	G	A	A	A	A	A	A	hulled	Afghanistan
7	2	HOR1751	C	G	A	G	A	A	A	A	A	A	hulled	Afghanistan
8	2	HOR1794	C	G	A	G	A	A	A	A	A	A	hulled	Afghanistan
19	2	HOR10092	C	G	A	G	A	A	A	A	A	A	hulled	Algeria
26	2	HOR108	C	G	A	G	A	A	A	A	A	A	hulled	Austria
30	2	HOR828	C	G	A	G	A	A	A	A	A	A	hulled	Austria
43	2	HOR3955	C	G	A	G	A	A	A	A	A	A	hulled	Austria
46	2	HOR3958	C	G	A	G	A	A	A	A	A	A	hulled	Austria
52	2	HOR9853	C	G	A	G	A	A	A	A	A	A	hulled	Austria
38	2	HOR3950	C	G	A	G	A	A	A	A	A	A	hulled	Austria
40	2	HOR3952	C	G	A	G	A	A	A	A	A	A	hulled	Austria
57	2	HOR182	C	G	A	G	A	A	A	A	A	A	hulled	Croatia
60	2	BCC1436	C	G	A	G	A	A	A	A	A	A	hulled	Czech Republic
61	2	BCC1437	C	G	A	G	A	A	A	A	A	A	hulled	Czech Republic
68	2	HOR8658	C	G	A	G	A	A	A	A	A	A	hulled	Egypt
84	2	HOR7939	C	G	A	G	A	A	A	A	A	A	hulled	Ethiopia
89	2	HOR7956	C	G	A	G	A	A	A	A	A	A	hulled	Ethiopia
91	2	HOR10258	C	G	A	G	A	A	A	A	A	A	hulled	Ethiopia
92	2	HOR10259	C	G	A	G	A	A	A	A	A	G	hulled	Ethiopia
76	2	HOR5811	C	G	A	G	A	A	C	A	A	A	hulled	Ethiopia
106	2	HOR9901	C	G	A	G	A	A	A	A	A	A	hulled	Finnland
108	2	HOR9919	C	G	A	G	A	A	A	A	A	A	hulled	France
113	2	HOR9607	C	G	A	G	A	A	C	A	A	A	hulled	Georgia
120	2	HOR9619	C	G	A	G	A	A	A	A	A	A	hulled	Georgia
121	2	HOR9626	C	G	A	G	A	A	C	A	A	A	hulled	Georgia
122	2	HOR9630	C	G	A	G	A	A	A	A	A	A	hulled	Georgia
123	2	HOR9816	C	G	A	G	A	A	A	A	A	A	hulled	Georgia
124	2	HOR9869	C	G	A	G	A	A	A	A	A	A	hulled	Georgia
126	2	HOR9871	C	G	A	G	A	A	C	A	A	A	hulled	Georgia
127	2	HOR10357	C	G	A	G	A	A	C	A	A	A	hulled	Georgia
128	2	HOR10463	C	G	A	G	A	A	C	A	A	A	hulled	Georgia
136	2	HOR10741	C	G	A	G	A	A	C	A	A	A	hulled	Georgia
137	2	HOR10749	C	G	A	G	A	A	A	A	A	A	hulled	Georgia
142	2	HOR10972	C	G	A	G	A	A	C	A	A	A	hulled	Georgia
143	2	HOR10973	C	G	A	G	A	A	C	A	A	A	hulled	Georgia
145	2	HOR11320	C	G	A	G	A	A	A	A	A	A	hulled	Georgia
134	2	HOR10645	C	G	A	G	A	A	A	A	A	A	hulled	Georgia
138	2	HOR10774	C	G	A	G	A	A	C	A	A	A	hulled	Georgia
152	2	HOR2072	C	G	A	G	A	A	A	A	A	A	hulled	Germany
156	2	HOR2212	C	G	A	G	A	A	A	A	A	A	hulled	Germany
157	2	HOR2962	C	G	A	G	A	A	C	A	A	A	hulled	Germany
158	2	HOR3757	C	G	A	G	A	A	A	A	A	G	hulled	Germany
167	2	HOR14364	C	G	A	G	A	A	C	A	A	A	hulled	Germany
169	2	HOR15961	C	G	A	G	A	A	C	A	A	A	hulled	Germany
147	2	HOR354	C	G	A	G	A	A	A	A	A	A	hulled	Germany
163	2	HOR14037	C	G	A	G	A	A	A	A	A	A	hulled	Germany
171	2	HOR725	C	G	A	G	A	A	A	A	A	A	hulled	Greece
172	2	HOR753	C	G	A	G	A	A	A	A	A	A	hulled	Greece
173	2	HOR869	G	G	G	G	A	A	A	A	A	A	hulled	Greece
181	2	HOR1122	C	G	A	G	A	A	A	A	A	A	hulled	Greece
188	2	HOR1943	C	G	A	G	A	A	A	A	A	A	hulled	Greece
177	2	HOR883	C	G	A	G	A	A	A	A	A	A	hulled	Greece
182	2	HOR1127	C	G	A	G	A	A	A	A	A	A	hulled	Greece
191	2	HOR3759	G	G	G	G	A	A	A	A	A	A	hulled	Hungary
195	2	HOR2785	C	G	A	G	A	A	A	A	A	A	hulled	Iran
196	2	HOR2792	C	G	A	G	A	A	A	A	A	A	hulled	Iran
199	2	HOR2795	C	G	A	G	G	A	A	A	A	A	hulled	Iran
201	2	HOR2797	C	G	A	G	G	A	A	A	A	A	hulled	Iran
204	2	HOR2807	C	G	A	G	A	A	A	A	A	A	hulled	Iran
205	2	HOR2808	C	G	A	G	A	A	A	A	A	A	hulled	Iran
206	2	HOR2809	C	G	A	G	A	A	A	A	A	A	hulled	Iran
211	2	HOR2819	C	G	A	G	A	A	A	A	A	A	hulled	Iran
219	2	HOR2833	C	G	A	G	A	A	A	A	A	A	hulled	Iran
220	2	HOR2838	C	G	A	G	A	A	A	A	A	A	hulled	Iran
222	2	HOR2844	C	G	A	G	A	A	A	A	A	A	hulled	Iran
227	2	HOR2853	C	G	A	G	A	A	A	A	A	A	hulled	Iran
228	2	HOR2857	C	G	A	G	A	A	A	A	A	A	hulled	Iran
234	2	HOR2872	C	G	A	G	A	A	A	A	A	A	hulled	Iran
212	2	HOR2820	C	G	A	G	A	A	A	A	A	A	hulled	Iran
230	2	HOR2867	C	G	A	G	A	A	A	A	A	A	hulled	Iran
240	2	HOR10610	C	G	A	G	A	A	A	A	A	A	hulled	Iraq
245	2	HOR10620	C	G	A	G	A	A	A	A	A	A	hulled	Iraq
248	2	HOR10651	C	G	A	G	A	A	A	A	A	A	hulled	Iraq
256	2	HOR10782	C	G	A	G	A	A	A	A	A	A	hulled	Italy
263	2	HOR10937	C	G	A	G	A	A	A	A	A	A	hulled	Italy
265	2	HOR11123	C	G	A	G	A	A	A	A	A	A	hulled	Italy
267	2	HOR4720	C	G	A	G	A	A	C	A	A	G	hulled	Lettland
273	2	HOR9883	C	G	A	G	A	A	A	A	A	A	hulled	Libya
277	2	HOR10162	C	G	A	G	A	A	A	A	A	A	hulled	Libya
279	2	HOR10169	C	G	A	G	A	A	A	A	A	A	hulled	Libya
280	2	HOR10280	C	G	A	G	A	A	A	A	A	A	hulled	Libya
284	2	HOR7484	C	G	A	G	A	A	A	A	A	A	hulled	Poland
288	2	HOR7515	C	G	A	G	A	A	A	A	A	A	hulled	Poland
290	2	HOR7519	C	G	A	G	A	A	A	A	A	A	hulled	Poland
300	2	HOR7531	C	G	A	G	A	A	A	A	A	A	hulled	Poland
304	2	HOR7537	C	G	A	G	A	A	A	A	A	A	hulled	Poland
308	2	HOR7542	C	G	A	G	A	A	A	A	A	A	hulled	Poland
309	2	HOR8808	C	G	A	G	A	A	A	A	A	A	hulled	Poland
311	2	HOR8812	C	G	A	G	A	A	A	A	A	A	hulled	Poland
313	2	HOR8817	C	G	A	G	A	A	A	A	A	A	hulled	Poland
316	2	HOR8828	C	G	A	G	A	A	A	A	A	A	hulled	Poland
318	2	HOR8832	C	G	A	G	A	A	A	A	A	A	hulled	Poland
319	2	HOR8833	C	G	A	G	A	A	A	A	A	A	hulled	Poland
327	2	HOR10410	C	G	A	G	A	A	A	A	A	A	hulled	Poland
328	2	HOR10600	C	G	A	G	A	A	A	A	A	A	hulled	Poland
329	2	HOR10635	C	G	A	G	A	A	A	A	C	G	hulled	Poland
312	2	HOR8816	C	G	A	G	A	A	A	A	A	A	hulled	Poland
314	2	HOR8818	C	G	A	G	A	A	A	A	A	A	hulled	Poland
320	2	HOR8834	C	G	-	G	-	-	A	A	A	A	hulled	Poland
330	2	HOR1391	C	G	A	G	A	A	C	A	A	A	hulled	Romania
333	2	HOR9450	C	G	A	G	A	A	A	A	A	A	hulled	Romania
338	2	HOR7334	C	G	A	G	A	A	A	A	A	G	hulled	Slovakia
344	2	HOR7340	C	G	A	G	A	A	A	A	A	A	hulled	Slovakia
347	2	HOR7343	C	G	A	G	A	A	A	A	A	A	hulled	Slovakia
363	2	HOR7361	C	G	A	G	A	A	A	A	A	A	hulled	Slovakia
364	2	HOR7362	C	G	A	G	A	A	A	A	A	A	hulled	Slovakia
366	2	HOR7364	C	G	A	G	A	A	A	A	A	A	hulled	Slovakia
371	2	HOR7369	C	G	A	G	A	A	A	A	A	A	hulled	Slovakia
380	2	HOR7389	C	G	A	G	A	A	A	A	A	A	hulled	Slovakia
381	2	HOR7390	C	G	A	G	A	A	A	A	A	A	hulled	Slovakia
384	2	HOR7393	C	G	A	G	A	A	A	A	A	A	hulled	Slovakia
394	2	HOR8627	C	G	A	G	A	A	A	A	A	A	hulled	Slovakia
396	2	HOR8630	C	G	A	G	A	A	A	A	A	A	hulled	Slovakia
399	2	HOR8633	C	G	A	G	A	A	A	A	A	A	hulled	Slovakia
402	2	HOR8636	C	G	A	G	A	A	A	A	A	A	hulled	Slovakia
404	2	HOR8638	C	G	A	G	A	A	A	A	A	A	hulled	Slovakia
407	2	HOR8641	C	G	A	G	A	A	A	A	A	A	hulled	Slovakia
409	2	HOR8643	C	G	A	G	A	A	A	A	A	A	hulled	Slovakia
412	2	HOR8646	C	G	A	G	A	A	A	A	A	A	hulled	Slovakia
414	2	HOR8648	C	G	A	G	A	A	A	A	A	A	hulled	Slovakia
417	2	HOR8651	C	G	A	G	A	A	A	A	A	A	hulled	Slovakia
425	2	HOR8675	C	G	A	G	A	A	A	A	A	A	hulled	Slovakia
433	2	HOR9636	C	G	A	G	A	A	A	A	A	A	hulled	Slovakia
438	2	HOR9641	C	G	A	G	A	A	A	A	A	A	hulled	Slovakia
439	2	HOR9642	C	G	A	G	A	A	A	A	A	A	hulled	Slovakia
451	2	HOR9658	C	G	A	G	A	A	A	A	A	A	hulled	Slovakia
452	2	HOR9660	C	G	A	G	A	A	A	A	A	A	hulled	Slovakia
454	2	HOR9662	C	G	A	G	A	A	A	A	A	A	hulled	Slovakia
460	2	HOR9670	C	G	A	G	A	A	A	A	A	A	hulled	Slovakia
463	2	HOR9673	C	G	A	G	A	A	A	A	A	A	hulled	Slovakia
465	2	HOR9675	C	G	A	G	A	A	A	A	A	A	hulled	Slovakia
470	2	HOR9680	C	G	A	G	A	A	A	A	A	A	hulled	Slovakia
472	2	HOR9682	C	G	A	G	A	A	A	A	A	A	hulled	Slovakia
473	2	HOR9684	C	G	A	G	A	A	A	A	A	A	hulled	Slovakia
474	2	HOR9685	C	G	A	G	A	A	A	A	A	A	hulled	Slovakia
480	2	HOR9692	C	G	A	G	A	A	A	A	A	A	hulled	Slovakia
481	2	HOR9693	C	G	A	G	A	A	A	A	A	A	hulled	Slovakia
483	2	HOR9695	C	G	A	G	A	A	A	A	A	A	hulled	Slovakia
340	2	HOR7336	C	G	A	G	A	A	A	A	A	A	hulled	Slovakia
365	2	HOR7363	C	G	A	G	A	A	A	A	A	A	hulled	Slovakia
382	2	HOR7391	C	G	A	G	A	A	A	A	A	A	hulled	Slovakia
387	2	HOR8615	C	G	A	G	A	A	A	A	A	A	hulled	Slovakia
401	2	HOR8635	C	G	A	G	A	A	A	A	A	A	hulled	Slovakia
471	2	HOR9681	C	G	A	G	A	A	A	A	A	A	hulled	Slovakia
488	2	HOR9700	C	G	A	G	A	A	A	A	A	A	hulled	Slovakia
489	2	HOR1732	C	G	A	G	A	A	A	A	A	A	hulled	Sweden
493	2	HOR12166	C	G	A	G	A	A	A	A	A	A	hulled	Switzerland
497	2	HOR12206	C	G	A	G	A	A	C	A	A	A	hulled	Switzerland
492	2	HOR12154	C	G	A	G	A	A	A	A	A	A	hulled	Switzerland
499	2	HOR4469	C	G	A	G	A	A	A	A	A	A	hulled	Syria
510	2	HOR509	C	G	A	G	A	A	A	A	A	A	hulled	Turkey
512	2	HOR527	C	G	A	G	A	A	A	A	A	A	hulled	Turkey
514	2	HOR572	C	G	A	G	A	A	A	A	A	A	hulled	Turkey
518	2	HOR655	C	G	A	G	A	A	A	A	A	A	hulled	Turkey
521	2	HOR902	C	G	A	G	A	A	A	A	A	A	hulled	Turkey
522	2	HOR1178	C	G	A	G	A	A	A	A	A	A	hulled	Turkey
526	2	HOR1260	C	G	A	G	A	A	A	A	A	A	hulled	Turkey
527	2	HOR1408	C	G	A	G	A	A	A	A	A	A	hulled	Turkey
528	2	HOR1415	C	G	A	G	A	A	A	A	A	A	hulled	Turkey
529	2	HOR1740	C	G	A	G	A	A	A	A	A	A	hulled	Turkey
534	2	HOR4078	C	G	A	G	A	A	A	A	A	A	hulled	Turkey
535	2	HOR4093	C	G	A	G	A	A	A	A	A	A	hulled	Turkey
538	2	HOR7964	C	G	A	G	A	A	A	A	A	A	hulled	Turkey
543	2	HOR7977	C	G	A	G	A	A	A	A	A	A	hulled	Turkey
544	2	HOR7978	C	G	A	G	A	A	C	A	A	A	hulled	Turkey
546	2	HOR8006	C	G	A	G	A	A	A	A	A	A	hulled	Turkey
551	2	HOR8113	C	G	A	G	A	A	A	A	A	A	hulled	Turkey
552	2	HOR8158	C	G	A	G	A	A	A	A	A	A	hulled	Turkey
554	2	HOR10567	C	G	A	G	A	A	A	A	A	A	hulled	Turkey
507	2	HOR441	C	G	A	G	A	A	A	A	A	A	hulled	Turkey
511	2	HOR526	C	G	A	G	A	A	A	A	A	A	hulled	Turkey
555	2	HOR203	C	G	A	G	A	A	A	A	A	A	hulled	Ukraine
557	2	HOR757	C	G	A	G	A	A	A	A	A	A	hulled	Yugoslavia
558	2	BCC1434	C	G	A	G	A	A	A	A	A	A	hulled	Yugoslavia
559	2	HOR4016	C	G	A	G	A	A	A	A	A	A	hulled	Yugoslavia
560	2	HOR4017	C	G	A	G	A	A	A	A	A	A	hulled	Yugoslavia
1274	2	HOR1726	C	G	A	G	G	A	C	A	C	G	naked	Ethiopia
1280	2	HOR2720	C	G	A	G	G	G	C	G	C	G	naked	Ethiopia
1284	2	HOR3292	C	G	A	G	G	G	C	G	C	G	naked	Ethiopia
1286	2	HOR3294	C	G	A	G	G	G	C	G	C	G	naked	Ethiopia
1292	2	HOR3594	C	G	A	G	G	G	C	G	C	G	naked	Ethiopia
1293	2	HOR3595	C	G	A	G	G	G	C	G	C	G	naked	Ethiopia
1295	2	HOR3597	C	G	A	G	G	G	C	G	C	G	naked	Ethiopia
1298	2	HOR3600	C	G	A	G	G	G	C	G	C	G	naked	Ethiopia
1299	2	HOR3601	C	G	A	G	G	G	C	G	C	G	naked	Ethiopia
1304	2	HOR4288	C	G	A	G	G	G	C	A	C	G	naked	Ethiopia
1305	2	HOR4450	C	G	A	G	A	G	C	G	C	G	naked	Ethiopia
1307	2	HOR4453	C	G	A	G	G	G	C	G	C	G	naked	Ethiopia
1310	2	HOR5199	C	G	A	G	G	G	C	G	C	G	naked	Ethiopia
1312	2	HOR5417	C	G	A	G	G	G	C	G	C	G	naked	Ethiopia
1315	2	HOR5689	C	G	A	G	G	G	C	G	C	G	naked	Ethiopia
1320	2	HOR5702	C	G	A	G	A	A	C	A	C	G	naked	Ethiopia
1321	2	HOR5712	C	G	A	G	G	G	C	A	C	G	naked	Ethiopia
1323	2	HOR5719	C	G	A	G	G	A	C	A	C	G	naked	Ethiopia
1325	2	HOR5827	G	A	G	A	G	G	C	G	A	A	naked	Ethiopia
1329	2	HOR5918	C	G	A	G	A	G	A	A	C	G	naked	Ethiopia
1331	2	HOR5921	C	G	A	G	G	A	C	A	C	G	naked	Ethiopia
1336	2	HOR5929	C	G	A	G	A	A	C	A	C	G	naked	Ethiopia
1339	2	HOR5965	C	G	A	G	G	A	C	A	C	G	naked	Ethiopia
1344	2	HOR6478	C	G	A	G	G	G	C	A	C	G	naked	Ethiopia
1345	2	HOR6765	C	G	A	G	G	G	C	G	C	G	naked	Ethiopia
1350	2	HOR6891	C	G	A	G	G	G	C	A	C	G	naked	Ethiopia
1351	2	HOR6892	C	G	A	G	G	G	C	A	C	G	naked	Ethiopia
1365	2	HOR11435	C	G	A	G	A	A	C	A	A	A	naked	Ethiopia
1371	2	HOR337	G	A	G	A	G	G	A	G	C	G	naked	Germany
1381	2	HOR2781	G	A	G	A	G	A	C	A	A	A	naked	Iran
1385	2	HOR949	C	G	A	G	A	G	C	G	C	G	naked	Italy
1386	2	BCC1496	G	A	G	A	G	G	C	A	A	A	naked	Kazakhstan
1387	2	HOR7533	G	A	G	A	G	G	C	A	A	A	naked	Poland
1389	2	HOR8809	G	A	G	A	G	G	C	A	A	A	naked	Poland
1390	2	HOR8810	G	A	G	A	G	G	C	A	A	A	naked	Poland
1391	2	HOR8813	G	A	G	A	G	G	C	A	A	A	naked	Poland
1393	2	HOR8827	G	A	G	A	G	G	C	A	A	A	naked	Poland
1395	2	HOR8830	G	A	G	A	G	G	C	A	A	A	naked	Poland
1401	2	HOR4463	G	A	G	A	G	G	C	A	C	A	naked	Russia
1398	2	BCC1489	G	A	G	A	G	G	C	A	A	A	naked	Russia
1259	2	HOR3965	G	A	G	A	G	G	C	G	C	G	naked	Austria
1262	2	HOR9579	G	A	G	A	G	G	C	A	A	A	naked	CSFR
1269	2	HOR7387	G	A	G	A	G	G	C	A	A	A	naked	Czech Republic
1267	2	HOR7385	G	A	G	A	G	G	C	A	A	A	naked	Czech Republic
