# Supplementary material for: A tiered approach to genome-wide association analysis for the adherence of hulls to the caryopsis of barley seeds reveals footprints of selection
Source: BMC Plant Biol. 2019 Mar 6;19:95. doi: 10.1186/s12870-019-1694-1 (PMC6404267; doi:10.1186/s12870-019-1694-1)
Supplement: Supplementary file 5 — Allele distribution (significantly associated SNPs from all panels within six-rowed landraces). (XLSX 44 kb) [file 12870_2019_1694_MOESM5_ESM.xlsx]

## Sheet: Sheet1
			All significantly associated SNPs in six-rowed subpanels
Entry number	Row type	Accession name	BOPA2_12_11096	BOPA1_3355-605	SCRI_RS_127347	BOPA2_12_21476	BOPA2_12_11316	BOPA1_4629-162	BOPA2_12_11285	SCRI_RS_140972	SCRI_RS_133948	SCRI_RS_3016	BOPA2_12_20685	BOPA2_12_11437	BOPA1_1676-557	BOPA2_12_11529	BOPA2_12_30999	BOPA2_12_30996	BOPA2_12_30301	SCRI_RS_4562	Phenotype	Origin
561	6	BCC1	A	A	T	C	G	A	G	T	C	G	A	G	G	A	G	G	A	A	hulled	Afghanistan
562	6	BCC7	A	A	T	C	G	A	G	G	C	G	G	G	G	A	C	G	A	A	hulled	Afghanistan
566	6	HOR1522	A	A	C	C	G	T	G	G	G	G	G	G	G	A	C	G	A	C	hulled	Afghanistan
569	6	HOR1544	A	A	T	C	G	A	G	G	G	G	A	G	G	A	C	G	A	A	hulled	Afghanistan
573	6	HOR1553	A	A	T	C	G	A	G	G	G	G	A	G	G	A	C	G	A	A	hulled	Afghanistan
577	6	HOR1703	A	A	T	C	G	A	G	T	C	G	A	G	G	A	G	G	A	A	hulled	Afghanistan
580	6	HOR1712	A	C	T	C	G	T	G	G	C	G	A	G	G	A	C	G	A	A	hulled	Afghanistan
581	6	HOR1713	C	A	T	C	G	A	G	G	G	G	A	G	G	A	C	G	A	C	hulled	Afghanistan
582	6	HOR1747	A	C	T	C	G	A	G	G	C	G	A	G	G	A	C	G	A	A	hulled	Afghanistan
583	6	HOR1758	C	A	T	C	G	A	G	G	G	G	A	G	G	A	C	G	A	A	hulled	Afghanistan
584	6	HOR1774	A	A	C	C	G	T	G	G	G	G	A	G	G	A	C	G	A	C	hulled	Afghanistan
589	6	HOR1779	A	A	T	C	G	A	G	G	C	G	A	G	G	A	C	G	A	A	hulled	Afghanistan
592	6	HOR1786	A	A	C	C	G	T	G	G	C	G	A	G	G	A	C	G	A	A	hulled	Afghanistan
596	6	HOR1790	A	A	T	C	G	A	G	G	G	G	A	G	G	A	C	G	A	A	hulled	Afghanistan
597	6	HOR1791	A	A	T	C	G	A	G	T	C	G	A	G	G	A	G	G	A	A	hulled	Afghanistan
600	6	HOR1795	A	A	T	C	G	A	G	G	G	G	A	G	G	A	C	G	A	C	hulled	Afghanistan
603	6	HOR1800	A	A	T	C	G	T	G	G	G	G	A	G	G	A	C	G	A	A	hulled	Afghanistan
604	6	HOR1803	A	A	T	C	G	A	G	G	C	G	A	G	G	A	C	G	A	C	hulled	Afghanistan
605	6	HOR1804	A	A	T	C	G	A	G	G	C	G	A	G	G	A	C	G	A	C	hulled	Afghanistan
606	6	HOR1805	C	A	T	C	G	A	G	G	G	G	A	G	G	A	C	G	A	C	hulled	Afghanistan
607	6	HOR1806	A	A	T	C	G	A	G	G	G	G	A	G	G	A	C	G	A	A	hulled	Afghanistan
608	6	HOR1808	A	A	T	C	G	A	G	G	G	G	A	G	G	A	C	G	A	C	hulled	Afghanistan
609	6	HOR1809	A	A	T	C	G	A	G	G	G	G	A	G	G	A	C	G	A	A	hulled	Afghanistan
610	6	HOR1811	C	A	C	C	G	T	G	G	C	G	A	G	G	A	C	G	A	A	hulled	Afghanistan
612	6	HOR1815	A	A	C	C	G	T	G	G	G	G	A	G	G	A	G	G	A	A	hulled	Afghanistan
613	6	HOR1819	C	A	T	C	G	A	G	G	G	G	A	G	G	A	C	G	A	C	hulled	Afghanistan
615	6	HOR1823	A	A	C	C	G	T	G	G	G	G	A	G	G	A	C	G	A	C	hulled	Afghanistan
616	6	HOR1824	C	A	C	C	G	A	G	G	G	G	G	G	G	A	C	G	A	A	hulled	Afghanistan
622	6	HOR1833	A	A	T	C	G	A	G	G	G	G	A	G	G	A	C	G	A	A	hulled	Afghanistan
623	6	HOR1835	C	A	T	C	G	A	G	G	G	G	A	G	G	A	C	G	A	C	hulled	Afghanistan
625	6	HOR1838	A	A	T	C	G	A	G	G	G	G	A	G	G	A	C	G	A	A	hulled	Afghanistan
630	6	HOR1843	A	A	C	C	G	A	G	T	C	G	A	G	G	A	G	G	A	A	hulled	Afghanistan
631	6	HOR1844	C	C	T	C	G	A	G	G	C	G	A	A	G	A	C	G	G	A	hulled	Afghanistan
632	6	HOR1851	A	A	C	C	G	T	G	G	C	G	G	G	G	A	C	G	A	A	hulled	Afghanistan
633	6	HOR1940	A	A	T	C	G	A	G	G	G	G	A	G	G	A	C	G	A	A	hulled	Afghanistan
634	6	HOR1968	A	C	T	C	G	A	G	G	C	G	A	G	G	A	C	G	A	A	hulled	Afghanistan
638	6	HOR2263	A	A	C	C	G	T	G	G	C	G	G	G	G	A	C	G	A	A	hulled	Afghanistan
641	6	HOR2407	A	C	T	C	G	A	G	G	G	G	A	G	G	A	C	G	A	A	hulled	Afghanistan
645	6	HOR4428	A	A	C	C	G	A	G	T	C	G	A	G	G	A	G	G	A	A	hulled	Afghanistan
647	6	HOR9551	A	A	T	C	G	A	G	G	G	G	A	G	G	A	C	G	A	A	hulled	Afghanistan
652	6	HOR739	A	A	C	C	G	A	G	G	C	G	A	G	G	A	G	G	A	A	hulled	Albania
653	6	HOR740	A	A	C	C	G	A	G	T	C	G	A	G	G	A	G	G	A	A	hulled	Albania
654	6	HOR741	A	A	C	C	G	A	G	G	G	G	A	G	G	A	G	G	A	A	hulled	Albania
655	6	HOR749	A	A	C	C	G	A	G	T	C	G	A	G	G	A	G	G	A	A	hulled	Albania
660	6	HOR772	A	A	C	C	G	A	G	G	C	G	A	G	G	A	G	G	A	A	hulled	Albania
663	6	HOR1281	A	A	C	C	G	A	G	T	C	G	A	G	G	A	G	G	A	A	hulled	Albania
665	6	HOR1381	A	A	C	C	G	A	G	T	C	G	A	G	A	A	C	G	A	A	hulled	Albania
666	6	HOR4146	A	A	T	C	G	A	G	T	C	G	A	G	G	A	G	G	A	A	hulled	Algeria
667	6	HOR4150	A	A	T	C	G	A	G	T	G	G	A	G	G	A	G	G	A	A	hulled	Algeria
672	6	HOR3959	A	A	C	C	G	A	G	T	C	G	A	G	G	A	G	G	A	A	hulled	Austria
673	6	HOR3960	A	A	C	C	G	A	G	T	C	G	A	G	A	A	G	G	A	A	hulled	Austria
674	6	HOR3961	A	A	C	C	G	A	G	T	C	G	A	G	G	A	G	G	A	A	hulled	Austria
680	6	HOR10094	A	A	C	C	G	A	C	T	C	G	A	G	G	A	G	G	A	A	hulled	Austria
681	6	HOR10630	A	A	C	C	G	A	C	T	C	G	A	G	G	A	G	G	A	A	hulled	Austria
683	6	HOR10632	A	A	C	C	G	A	G	T	C	G	A	G	G	A	G	G	A	A	hulled	Austria
686	6	HOR372	A	A	C	C	G	A	G	T	C	G	A	G	G	A	G	G	A	A	hulled	Bulgaria
688	6	HOR380	A	A	C	C	G	A	G	T	C	G	A	G	G	A	G	G	A	A	hulled	Bulgaria
689	6	HOR383	A	A	C	C	G	A	G	T	C	G	A	G	G	A	G	G	A	A	hulled	Bulgaria
691	6	HOR386	A	A	C	C	G	A	G	T	C	G	A	G	G	A	G	G	A	A	hulled	Bulgaria
696	6	BCC1562	A	A	C	C	G	A	G	T	C	G	A	G	G	A	G	G	A	A	hulled	Bulgaria
700	6	HOR7380	A	A	C	C	G	A	G	T	C	G	A	G	G	A	G	G	A	A	hulled	Czech Republic
706	6	HOR3856	C	C	C	A	A	A	C	G	C	G	A	G	G	A	G	A	A	A	hulled	Ethiopia
707	6	HOR5188	C	C	C	A	A	A	C	G	C	G	A	G	G	A	G	A	A	A	hulled	Ethiopia
708	6	HOR5342	C	C	C	A	A	A	C	G	C	G	A	G	G	A	G	A	A	C	hulled	Ethiopia
709	6	HOR5428	C	C	C	A	A	A	C	G	C	G	A	G	G	A	G	A	A	A	hulled	Ethiopia
710	6	HOR5593	A	A	T	C	G	A	C	T	C	G	A	G	G	A	G	G	A	A	hulled	Ethiopia
714	6	HOR5865	A	A	C	C	G	A	G	T	C	G	A	G	A	A	C	G	A	A	hulled	Ethiopia
716	6	HOR5939	A	C	C	A	A	A	C	G	C	G	A	G	G	A	G	A	A	A	hulled	Ethiopia
721	6	HOR6252	C	C	C	A	A	A	C	G	C	G	A	G	G	A	G	A	A	A	hulled	Ethiopia
722	6	HOR6253	C	C	C	A	A	A	C	G	C	G	A	G	G	A	G	G	A	A	hulled	Ethiopia
727	6	HOR9920	C	C	C	A	A	A	C	G	C	G	A	G	G	A	G	G	A	A	hulled	Ethiopia
731	6	HOR10307	A	A	T	C	G	A	G	T	G	G	A	G	G	A	G	G	A	A	hulled	Ethiopia
732	6	HOR10308	C	C	C	A	A	A	C	G	G	G	A	G	G	A	G	A	A	C	hulled	Ethiopia
733	6	HOR10310	C	C	C	A	A	A	C	G	C	G	A	G	G	A	G	A	A	C	hulled	Ethiopia
737	6	HOR10324	C	C	C	A	A	A	C	G	C	G	A	G	G	A	G	A	A	A	hulled	Ethiopia
740	6	HOR10328	C	C	C	A	A	A	C	G	C	G	A	G	G	A	G	A	A	A	hulled	Ethiopia
742	6	HOR10338	C	C	C	A	A	A	C	G	C	G	A	G	G	A	G	A	A	A	hulled	Ethiopia
743	6	HOR10350	C	C	C	A	A	A	C	G	C	G	A	G	G	A	G	A	A	A	hulled	Ethiopia
749	6	HOR10508	C	C	C	A	A	A	C	G	C	G	A	G	G	A	G	A	A	A	hulled	Ethiopia
750	6	HOR10509	C	C	C	A	A	A	C	G	C	G	A	G	G	A	G	A	A	A	hulled	Ethiopia
755	6	HOR1133	A	A	C	C	G	A	G	T	C	G	A	G	G	A	G	G	A	A	hulled	France
757	6	HOR10058	A	A	T	C	G	A	G	T	C	G	A	G	G	A	G	G	A	A	hulled	France
758	6	HOR9614	A	A	C	C	G	T	G	G	C	G	A	G	G	T	C	A	A	A	hulled	Georgia
759	6	HOR9615	A	A	C	C	G	T	G	G	C	G	A	G	G	T	C	A	A	A	hulled	Georgia
763	6	HOR9625	A	A	C	C	G	T	G	G	C	G	A	G	G	T	C	A	A	A	hulled	Georgia
765	6	HOR9868	A	A	C	C	G	T	G	G	C	G	A	G	G	T	C	A	A	A	hulled	Georgia
768	6	HOR10360	A	A	C	C	G	T	G	G	C	G	A	G	G	T	C	A	A	A	hulled	Georgia
769	6	HOR10361	A	A	C	C	G	T	G	G	C	G	A	G	G	T	C	A	A	A	hulled	Georgia
771	6	HOR10546	A	A	C	C	G	A	G	T	C	G	A	G	G	A	G	G	A	A	hulled	Georgia
773	6	HOR10705	A	A	C	C	G	A	G	T	C	G	A	G	G	A	G	G	A	A	hulled	Georgia
776	6	HOR10747	A	A	C	C	G	T	G	G	C	G	A	G	G	T	C	A	A	A	hulled	Georgia
777	6	HOR10748	A	A	C	C	G	T	G	G	C	G	A	G	G	T	C	A	A	A	hulled	Georgia
778	6	HOR10750	A	A	C	C	G	T	G	G	C	G	A	G	G	T	C	A	A	A	hulled	Georgia
780	6	HOR10752	A	A	C	C	G	T	G	G	C	G	A	G	G	T	C	A	A	A	hulled	Georgia
781	6	HOR10753	A	A	C	C	G	T	G	G	C	G	A	G	G	T	C	A	A	A	hulled	Georgia
783	6	HOR10755	A	A	C	C	G	T	G	G	C	G	A	G	G	T	C	A	A	A	hulled	Georgia
785	6	HOR10757	A	A	C	C	G	T	G	G	C	G	A	G	G	T	C	A	A	A	hulled	Georgia
794	6	HOR1868	A	A	T	C	G	A	G	T	C	G	A	G	G	A	G	G	A	A	hulled	Germany
799	6	HOR676	A	A	T	C	G	A	G	T	G	G	A	G	G	A	G	G	A	A	hulled	Greece
801	6	HOR713	A	A	T	C	G	A	G	T	C	G	A	G	G	A	G	G	A	A	hulled	Greece
807	6	HOR746	A	A	C	C	G	A	G	T	C	G	A	G	G	A	G	G	A	A	hulled	Greece
809	6	HOR752	A	A	C	C	G	A	G	T	C	G	A	G	G	A	G	G	A	A	hulled	Greece
810	6	HOR759	A	A	C	C	G	A	G	T	C	G	A	G	G	A	G	G	A	A	hulled	Greece
813	6	HOR763	A	A	C	C	G	A	G	T	G	G	A	G	G	A	G	G	A	A	hulled	Greece
815	6	HOR765	A	A	C	C	G	A	G	T	C	G	A	G	G	A	G	G	A	A	hulled	Greece
817	6	HOR768	A	A	C	C	G	A	G	T	C	G	A	G	G	A	G	G	A	A	hulled	Greece
818	6	HOR771	A	A	C	C	G	A	G	T	C	G	A	G	G	A	G	G	A	A	hulled	Greece
819	6	HOR854	A	A	T	C	G	A	G	T	G	G	A	G	G	A	G	G	A	A	hulled	Greece
821	6	HOR858	A	A	T	C	G	A	G	T	G	G	A	G	G	A	G	G	A	A	hulled	Greece
825	6	HOR936	A	A	C	C	G	A	G	T	C	G	A	G	G	A	G	G	A	A	hulled	Greece
826	6	HOR940	A	A	C	C	G	A	G	T	C	G	A	G	G	A	G	G	A	A	hulled	Greece
828	6	HOR967	A	A	C	C	G	A	G	T	C	G	A	G	G	A	G	G	A	A	hulled	Greece
829	6	HOR1142	A	A	T	C	G	A	G	T	G	G	A	G	G	A	G	G	A	A	hulled	Greece
830	6	HOR1149	A	A	T	C	G	A	G	T	G	G	A	G	G	A	G	G	A	A	hulled	Greece
832	6	HOR1232	A	A	C	C	G	A	G	T	C	G	A	G	G	A	G	G	A	A	hulled	Greece
837	6	HOR1246	A	A	C	C	G	A	G	T	C	G	A	G	G	A	G	A	A	A	hulled	Greece
839	6	HOR1258	A	A	T	C	G	A	G	T	G	G	A	G	G	A	G	G	A	A	hulled	Greece
840	6	HOR1279	A	A	C	C	G	A	G	T	C	G	A	G	G	A	G	A	A	A	hulled	Greece
845	6	HOR1860	A	A	T	C	G	A	G	T	G	G	A	G	G	A	G	G	A	A	hulled	Greece
848	6	HOR6954	A	A	T	C	G	A	G	T	G	G	A	G	G	A	G	G	A	A	hulled	Greece
858	6	HOR2800	A	A	T	C	G	A	G	G	C	G	A	G	G	A	C	G	A	C	hulled	Iran
866	6	HOR2835	A	C	T	C	G	A	G	G	C	G	A	G	G	T	C	A	A	A	hulled	Iran
867	6	HOR2837	A	A	T	C	G	A	G	G	C	G	A	G	G	A	C	G	A	A	hulled	Iran
869	6	HOR2846	A	A	C	C	G	A	G	G	C	G	A	G	G	A	G	G	A	A	hulled	Iran
870	6	HOR2850	A	C	C	C	G	A	G	G	C	G	A	G	G	A	G	G	A	A	hulled	Iran
871	6	HOR2854	A	C	C	C	G	A	G	G	C	G	A	G	G	A	G	G	A	A	hulled	Iran
875	6	HOR4261	A	A	T	C	G	A	G	G	C	G	A	G	G	A	C	G	A	A	hulled	Iran
876	6	HOR4262	A	A	T	C	G	A	G	G	C	G	A	G	G	A	C	G	A	C	hulled	Iran
878	6	HOR4264	A	A	T	C	G	A	G	G	C	G	A	G	G	A	C	G	A	A	hulled	Iran
879	6	HOR4265	A	A	T	C	G	A	G	G	C	G	A	G	G	A	C	G	A	C	hulled	Iran
880	6	HOR8455	A	A	T	C	G	A	G	G	C	G	A	G	G	A	G	G	A	C	hulled	Iraq
882	6	HOR10482	A	A	C	C	G	A	G	T	C	G	A	G	G	A	G	G	A	A	hulled	Iraq
887	6	HOR10606	A	A	C	C	G	A	G	T	G	G	A	G	G	T	C	A	A	A	hulled	Iraq
888	6	HOR10607	A	A	T	C	G	A	G	G	C	G	A	G	G	A	C	G	A	C	hulled	Iraq
889	6	HOR10609	A	A	T	C	G	A	G	G	C	G	A	G	G	A	C	G	A	C	hulled	Iraq
892	6	HOR10619	A	A	T	C	G	A	G	G	C	G	A	G	G	A	G	G	A	C	hulled	Iraq
897	6	HOR10627	A	A	T	C	G	A	G	G	C	G	A	G	G	A	C	G	A	C	hulled	Iraq
898	6	HOR10629	A	A	T	C	G	A	G	T	C	G	A	N	G	A	G	G	A	A	hulled	Iraq
899	6	HOR10768	A	A	T	C	G	A	G	G	C	G	A	G	G	A	C	G	A	C	hulled	Iraq
904	6	HOR2001	A	A	T	C	G	A	G	T	G	G	A	G	G	A	G	G	A	A	hulled	Italy
905	6	HOR2002	A	A	T	C	G	A	G	T	G	G	A	G	G	A	G	G	A	A	hulled	Italy
912	6	HOR9308	A	A	C	C	G	A	G	T	C	G	A	G	G	A	G	G	A	A	hulled	Italy
913	6	HOR9309	A	A	C	C	G	A	G	T	C	G	A	G	G	A	G	A	A	A	hulled	Italy
914	6	HOR9462	A	A	C	C	G	A	G	T	C	G	A	G	G	A	G	A	A	A	hulled	Italy
916	6	HOR9702	A	A	T	C	G	A	G	T	C	G	A	G	G	A	G	G	A	A	hulled	Italy
918	6	HOR9706	A	A	C	C	G	A	G	T	C	G	A	G	G	A	G	G	A	A	hulled	Italy
920	6	HOR9709	A	A	C	C	G	A	G	T	C	G	A	G	G	A	G	A	A	A	hulled	Italy
927	6	HOR10059	A	A	C	C	G	A	G	T	C	G	A	G	G	A	G	A	A	A	hulled	Italy
928	6	HOR10364	A	A	T	C	G	A	G	G	C	G	A	G	G	A	G	G	A	A	hulled	Italy
929	6	HOR10411	A	A	C	C	G	A	G	T	C	G	A	G	G	A	G	A	A	A	hulled	Italy
930	6	HOR10551	A	A	T	C	G	A	G	T	G	G	A	G	G	A	G	G	A	A	hulled	Italy
936	6	HOR2766	A	A	T	C	G	A	G	G	C	G	A	G	G	A	G	G	A	A	hulled	Libya
943	6	HOR9725	A	A	T	C	G	A	G	T	G	G	A	G	G	A	G	G	A	A	hulled	Libya
947	6	HOR9827	A	A	T	C	G	A	G	T	C	G	A	G	G	A	G	G	A	A	hulled	Libya
948	6	HOR9828	A	A	T	C	G	A	G	G	C	G	A	A	G	A	G	G	A	A	hulled	Libya
950	6	HOR9830	A	A	T	C	G	A	G	T	C	G	A	G	G	A	G	G	A	A	hulled	Libya
952	6	HOR9832	A	A	T	C	G	A	G	T	G	G	A	G	G	A	G	G	A	C	hulled	Libya
954	6	HOR9834	A	A	T	C	G	A	G	G	C	G	A	N	G	A	G	G	A	A	hulled	Libya
956	6	HOR9836	A	A	T	C	G	A	G	G	C	G	A	N	G	A	G	G	A	A	hulled	Libya
958	6	HOR9842	A	C	T	C	G	A	G	G	C	G	A	G	G	A	G	G	A	A	hulled	Libya
961	6	HOR9860	A	A	C	C	G	A	G	T	G	G	A	G	G	A	G	G	A	A	hulled	Libya
964	6	HOR9879	A	A	T	C	G	A	G	T	G	G	A	G	G	A	G	G	A	A	hulled	Libya
966	6	HOR9882	A	A	T	C	G	A	G	T	G	G	A	G	G	A	G	G	A	A	hulled	Libya
967	6	HOR9884	A	A	T	C	G	A	G	T	G	G	A	G	G	A	G	G	A	A	hulled	Libya
968	6	HOR9885	A	A	T	C	G	A	G	T	G	G	A	G	G	A	G	G	A	A	hulled	Libya
970	6	HOR9887	A	A	T	C	G	A	G	G	G	G	A	G	G	A	G	G	A	C	hulled	Libya
971	6	HOR9888	A	A	T	C	G	A	G	T	G	G	A	G	G	A	G	G	A	A	hulled	Libya
976	6	HOR9924	A	A	T	C	G	A	G	T	G	G	A	G	G	A	G	G	A	A	hulled	Libya
979	6	HOR9927	A	A	T	C	G	A	G	T	G	G	A	G	G	A	G	G	A	A	hulled	Libya
980	6	HOR9928	A	A	T	C	G	A	G	T	C	G	A	G	G	A	G	G	A	A	hulled	Libya
989	6	HOR10098	A	A	T	C	G	A	G	T	C	G	A	G	G	A	G	G	A	A	hulled	Libya
992	6	HOR10102	A	A	T	C	G	A	G	G	C	G	A	G	G	A	G	G	A	A	hulled	Libya
993	6	HOR10103	A	A	T	C	G	A	G	G	C	G	A	G	G	A	G	G	A	A	hulled	Libya
994	6	HOR10105	A	A	T	C	G	A	G	G	C	G	A	G	G	A	G	G	A	A	hulled	Libya
997	6	HOR10109	A	A	T	C	G	A	G	G	C	G	A	G	G	A	G	G	A	A	hulled	Libya
998	6	HOR10110	A	A	T	C	G	A	G	G	C	G	A	G	G	A	G	G	A	A	hulled	Libya
999	6	HOR10111	A	A	T	C	G	A	G	G	C	G	A	G	G	A	G	G	A	A	hulled	Libya
1000	6	HOR10112	A	A	T	C	G	A	G	G	C	G	A	N	G	A	G	G	A	A	hulled	Libya
1002	6	HOR10115	A	A	T	C	G	A	G	G	C	G	A	G	G	A	G	G	A	A	hulled	Libya
1003	6	HOR10116	A	A	T	C	G	A	G	G	C	G	A	N	G	A	G	G	A	A	hulled	Libya
1006	6	HOR10121	A	A	T	C	G	A	G	T	C	G	A	G	G	A	G	G	A	A	hulled	Libya
1007	6	HOR10122	A	A	T	C	G	A	G	G	C	G	A	G	G	A	G	G	A	A	hulled	Libya
1008	6	HOR10123	A	A	T	C	G	A	G	G	C	G	A	A	G	A	G	G	A	A	hulled	Libya
1009	6	HOR10124	A	A	T	C	G	A	G	T	N	G	A	G	G	A	G	G	A	A	hulled	Libya
1011	6	HOR10126	A	A	T	C	G	A	G	T	G	G	A	G	G	A	G	G	A	A	hulled	Libya
1012	6	HOR10128	A	A	T	C	G	A	G	T	C	G	A	G	G	A	G	G	A	A	hulled	Libya
1013	6	HOR10130	A	A	T	C	G	A	G	T	C	G	A	G	G	A	G	G	A	A	hulled	Libya
1014	6	HOR10134	A	A	T	C	G	A	G	T	C	G	A	G	G	A	G	G	A	A	hulled	Libya
1016	6	HOR10136	A	A	T	C	G	A	G	G	C	G	A	G	G	A	G	G	A	A	hulled	Libya
1018	6	HOR10138	A	C	T	C	G	A	G	G	C	G	A	G	G	A	G	G	A	A	hulled	Libya
1019	6	HOR10140	A	C	T	C	G	A	G	G	C	G	A	G	G	A	G	G	A	A	hulled	Libya
1020	6	HOR10141	A	A	T	C	G	A	G	G	C	G	A	G	G	A	G	G	A	A	hulled	Libya
1022	6	HOR10143	A	A	T	C	G	A	G	T	C	G	A	G	G	A	G	G	A	A	hulled	Libya
1026	6	HOR10153	A	A	T	C	G	A	G	G	C	G	A	G	G	A	G	G	A	A	hulled	Libya
1028	6	HOR10156	A	A	T	C	G	A	G	T	C	G	A	G	G	A	G	G	A	A	hulled	Libya
1032	6	HOR10168	A	A	T	C	G	A	G	T	G	G	A	G	G	A	G	G	A	A	hulled	Libya
1033	6	HOR10170	A	A	T	C	G	A	G	T	C	G	A	G	G	A	G	G	A	A	hulled	Libya
1034	6	HOR10275	A	A	T	C	G	A	G	G	C	G	A	G	G	A	G	G	A	A	hulled	Libya
1037	6	HOR10278	A	A	T	C	G	A	G	G	C	G	A	N	G	A	G	G	A	A	hulled	Libya
1038	6	HOR10279	A	A	T	C	G	A	G	G	C	G	A	G	G	A	G	G	A	A	hulled	Libya
1040	6	HOR10283	A	A	T	C	G	A	G	G	C	G	A	G	G	A	G	G	A	A	hulled	Libya
1041	6	HOR10398	A	A	T	C	G	A	N	G	C	G	A	G	G	A	G	G	A	A	hulled	Libya
1044	6	HOR1683	A	A	T	C	G	A	G	G	C	G	A	G	G	A	G	G	A	A	hulled	Morocco
1047	6	HOR7326	A	A	T	C	G	A	G	G	G	G	A	G	G	A	G	G	A	A	hulled	Morocco
1048	6	HOR7327	A	A	T	C	G	A	G	T	C	G	A	G	G	A	G	G	A	A	hulled	Morocco
1049	6	HOR7328	A	A	T	C	G	A	G	T	C	G	A	G	G	A	G	G	A	A	hulled	Morocco
1050	6	HOR7329	A	A	T	C	G	A	G	G	G	G	A	G	G	A	G	G	A	A	hulled	Morocco
1051	6	HOR7330	A	A	T	C	G	A	G	T	C	G	A	G	G	A	G	G	A	A	hulled	Morocco
1060	6	HOR13416	A	A	T	C	G	A	G	T	G	G	A	G	G	A	G	G	A	A	hulled	Morocco
1062	6	HOR13418	A	A	T	C	G	A	G	T	C	G	A	G	G	A	G	G	A	A	hulled	Morocco
1063	6	HOR13419	A	A	T	C	G	A	G	T	G	G	A	G	G	A	G	G	A	A	hulled	Morocco
1064	6	HOR13420	A	A	T	C	G	A	G	T	C	G	A	G	G	A	G	G	A	A	hulled	Morocco
1072	6	HOR13428	A	A	T	C	G	A	G	G	C	G	A	G	G	A	G	G	A	A	hulled	Morocco
1075	6	HOR13431	A	A	T	C	G	A	G	T	G	G	A	G	G	A	G	G	A	A	hulled	Morocco
1078	6	HOR13434	A	A	T	C	G	A	G	G	G	G	A	G	G	A	G	G	A	A	hulled	Morocco
1079	6	HOR13435	A	A	T	C	G	A	G	G	G	G	A	G	G	A	G	G	A	A	hulled	Morocco
1080	6	HOR13436	A	A	T	C	G	A	G	T	C	G	A	G	G	A	G	G	A	A	hulled	Morocco
1082	6	HOR13438	A	A	T	C	G	A	G	G	G	G	A	G	G	A	G	G	A	A	hulled	Morocco
1092	6	BCC1584	A	A	T	C	G	A	G	T	C	G	A	G	G	A	G	G	A	A	hulled	Poland
1097	6	HOR8823	A	A	C	C	G	A	G	T	C	G	A	G	A	A	C	G	A	A	hulled	Poland
1099	6	HOR8826	A	A	C	C	G	A	G	T	C	G	A	G	A	A	C	G	A	C	hulled	Poland
1100	6	HOR10249	A	C	T	C	G	A	C	T	C	G	A	G	A	A	C	G	A	C	hulled	Poland
1102	6	HOR10770	A	C	T	C	G	A	C	T	C	G	A	G	G	A	G	G	A	C	hulled	Poland
1104	6	HOR3700	A	A	C	C	G	A	G	T	C	G	A	G	G	A	G	G	A	A	hulled	Romania
1107	6	BCC1488	A	A	C	C	G	A	G	T	C	G	A	G	A	A	C	G	A	A	hulled	Russia
1108	6	BCC1491	A	A	C	C	G	A	G	T	C	G	A	G	A	A	C	G	A	C	hulled	Russia
1112	6	BCC1576	A	A	T	C	G	A	G	T	C	G	A	G	G	A	G	G	A	A	hulled	Spain
1118	6	HOR3938	A	A	T	C	G	A	G	T	C	G	A	G	G	A	G	G	A	A	hulled	Spain
1120	6	HOR4072	A	A	T	C	G	A	G	T	C	G	A	G	G	A	G	G	A	A	hulled	Spain
1122	6	HOR8842	A	A	T	C	G	A	G	T	C	G	A	G	G	A	G	G	A	A	hulled	Spain
1137	6	HOR13887	A	A	C	C	G	A	G	T	C	G	A	G	G	A	G	G	A	A	hulled	Spain
1139	6	HOR13931	A	A	T	C	G	A	G	T	C	G	A	G	G	A	G	G	A	A	hulled	Spain
1140	6	HOR13932	A	A	T	C	G	A	G	G	C	G	A	G	G	A	G	G	A	A	hulled	Spain
1148	6	HOR2349	A	A	T	C	G	A	G	T	C	G	A	G	G	A	G	G	A	A	hulled	Switzerland
1155	6	HOR420	A	A	C	C	G	A	G	T	C	G	A	G	G	A	G	G	A	A	hulled	Turkey
1156	6	HOR424	A	A	C	C	G	A	G	T	C	G	A	A	G	A	G	G	A	A	hulled	Turkey
1159	6	HOR433	A	A	C	C	G	A	G	T	C	G	A	G	G	A	G	G	A	A	hulled	Turkey
1160	6	HOR435	A	A	C	C	G	A	G	T	C	G	A	G	G	A	G	G	A	A	hulled	Turkey
1162	6	HOR449	A	A	T	C	G	A	G	G	G	G	A	G	G	A	G	G	A	A	hulled	Turkey
1164	6	HOR452	A	A	C	C	G	A	G	T	C	G	A	A	G	A	G	G	A	A	hulled	Turkey
1165	6	HOR454	A	A	C	C	G	A	G	T	C	G	A	A	G	A	G	G	A	A	hulled	Turkey
1166	6	HOR457	A	A	C	C	G	A	G	T	C	G	A	G	G	A	G	G	A	A	hulled	Turkey
1172	6	HOR503	A	A	C	C	G	A	G	T	C	G	A	G	G	A	G	G	A	A	hulled	Turkey
1174	6	HOR519	A	A	C	C	G	A	G	T	C	G	A	G	G	A	G	G	A	A	hulled	Turkey
1176	6	HOR540	A	A	T	C	G	A	G	G	G	G	A	G	G	A	G	G	A	A	hulled	Turkey
1177	6	HOR544	A	A	T	C	G	A	G	G	G	G	A	G	G	A	G	G	A	A	hulled	Turkey
1184	6	HOR635	A	A	C	C	G	A	G	T	C	G	A	G	G	A	G	G	A	A	hulled	Turkey
1185	6	HOR884	A	A	C	C	G	A	G	T	C	G	A	G	G	A	G	G	A	A	hulled	Turkey
1187	6	HOR889	A	A	T	C	G	A	G	T	G	G	A	G	G	A	G	G	A	A	hulled	Turkey
1196	6	HOR1192	A	A	T	C	G	A	G	T	C	G	A	G	G	A	G	G	A	A	hulled	Turkey
1198	6	HOR1466	A	A	C	C	G	A	G	T	C	G	A	G	G	A	G	G	A	A	hulled	Turkey
1201	6	HOR4727	A	A	C	C	G	A	G	T	C	G	A	G	G	A	G	G	A	A	hulled	Turkey
1202	6	HOR9536	A	A	C	C	G	A	G	T	C	A	A	A	G	A	G	G	A	A	hulled	Turkey
1203	6	HOR194	A	A	C	C	G	A	G	T	C	A	A	A	G	A	G	G	A	A	hulled	Ukraine
1204	6	HOR4477	A	A	C	C	G	A	G	T	C	G	A	G	G	A	G	G	A	A	hulled	Ukraine
1206	6	HOR742	A	A	C	C	G	A	G	T	C	G	A	G	G	A	G	G	A	A	hulled	Yugoslavia
1207	6	HOR751	A	A	C	C	G	A	G	T	C	G	A	G	G	A	G	G	A	A	hulled	Yugoslavia
1436	6	HOR3567	A	A	T	C	G	T	C	T	C	A	A	G	G	T	G	G	A	C	naked	Ethiopia
1438	6	HOR3569	A	A	T	A	A	T	C	T	C	A	A	G	G	T	G	G	A	C	naked	Ethiopia
1440	6	HOR3571	A	A	T	C	G	T	C	T	C	A	G	G	G	A	G	G	A	C	naked	Ethiopia
1444	6	HOR3576	A	A	T	C	G	T	C	T	C	A	G	A	G	T	G	G	G	C	naked	Ethiopia
1457	6	HOR5386	A	A	T	C	G	T	C	T	C	A	G	A	G	A	G	G	G	C	naked	Ethiopia
1465	6	HOR5557	A	A	T	C	G	T	C	T	C	A	G	G	G	A	G	G	A	C	naked	Ethiopia
1473	6	HOR5591	A	A	T	C	G	T	C	T	C	A	A	G	G	A	G	G	A	C	naked	Ethiopia
1475	6	HOR5682	A	A	T	C	G	T	C	T	C	A	A	G	G	A	G	G	A	C	naked	Ethiopia
1477	6	HOR5694	A	A	T	C	G	T	C	T	C	A	G	G	G	A	G	G	A	C	naked	Ethiopia
1481	6	HOR5703	A	A	T	C	G	A	C	T	C	A	G	G	G	A	G	G	A	C	naked	Ethiopia
1484	6	HOR5920	A	A	T	C	G	T	C	T	C	A	A	G	G	A	G	G	A	C	naked	Ethiopia
1489	6	HOR5961	A	A	T	C	G	A	C	T	C	G	A	G	G	T	G	G	A	C	naked	Ethiopia
1495	6	HOR6360	A	A	T	C	G	A	C	T	C	A	G	G	G	A	G	G	A	C	naked	Ethiopia
1496	6	HOR6361	A	A	T	C	G	A	C	T	C	A	G	G	G	A	G	G	A	C	naked	Ethiopia
1499	6	HOR6389	A	A	T	C	G	T	C	T	C	A	A	G	G	A	G	G	A	C	naked	Ethiopia
1502	6	HOR6453	A	A	T	C	G	T	C	T	C	A	G	G	G	A	G	G	A	C	naked	Ethiopia
1503	6	HOR6454	A	A	T	C	G	T	C	T	C	A	G	G	G	A	G	G	A	C	naked	Ethiopia
1504	6	HOR6462	A	A	T	C	G	T	C	T	C	A	A	G	G	A	G	G	A	C	naked	Ethiopia
1506	6	HOR6477	A	A	T	C	G	T	C	T	C	A	G	G	G	A	G	G	A	C	naked	Ethiopia
1521	6	HOR9496	A	A	T	C	G	T	C	T	C	A	G	G	G	A	G	G	A	C	naked	Ethiopia
1523	6	HOR10351	A	A	T	C	G	T	C	T	C	G	A	G	G	T	G	G	A	C	naked	Ethiopia
1524	6	HOR10485	A	A	T	C	G	T	C	T	C	A	G	G	G	A	G	G	A	C	naked	Ethiopia
1525	6	HOR10520	A	A	T	A	A	T	C	T	C	A	G	A	G	A	G	G	G	C	naked	Ethiopia
1526	6	HOR10521	A	A	T	C	G	T	C	T	C	A	G	A	G	T	G	G	G	C	naked	Ethiopia
1527	6	HOR10524	A	A	T	A	A	T	C	T	C	A	G	A	G	T	G	G	G	C	naked	Ethiopia
1528	6	HOR11412	A	A	T	C	G	T	C	T	C	A	G	A	G	T	G	G	G	C	naked	Ethiopia
1529	6	HOR11425	A	A	T	C	G	T	C	T	C	A	A	G	G	A	G	G	A	C	naked	Ethiopia
1537	6	HOR11469	A	A	T	C	G	T	C	T	C	A	G	A	G	T	G	G	G	C	naked	Ethiopia
1408	6	HOR1459	A	C	T	C	G	A	C	T	G	G	G	A	A	T	G	G	N	A	naked	Afghanistan
1409	6	HOR1460	C	A	T	C	G	A	C	T	G	G	G	A	A	T	G	G	N	C	naked	Afghanistan
1410	6	HOR1461	C	A	T	C	G	A	C	T	G	G	G	A	A	T	G	G	G	C	naked	Afghanistan
1412	6	HOR1463	C	A	T	C	G	A	C	T	G	G	G	A	A	T	G	G	G	A	naked	Afghanistan
1413	6	HOR1464	C	A	T	C	G	A	C	T	C	A	G	A	G	A	G	G	G	C	naked	Afghanistan
1415	6	HOR1473	A	C	T	C	G	A	C	T	G	G	G	A	A	T	G	G	G	C	naked	Afghanistan
1417	6	HOR7321	C	A	T	C	G	A	C	T	G	G	G	A	A	T	G	G	G	C	naked	Afghanistan
1419	6	HOR8265	C	A	T	C	G	A	C	T	G	G	G	A	A	T	G	G	G	C	naked	Afghanistan
1421	6	HOR2346	A	A	T	C	G	N	C	T	G	G	G	A	N	N	C	G	G	C	naked	Austria
1424	6	HOR11470	A	A	T	C	G	T	C	T	C	A	A	G	G	A	G	G	A	C	naked	Austria
1425	6	HOR44	A	A	T	C	G	A	C	T	G	G	G	A	A	A	C	G	G	C	naked	Bulgaria
1426	6	HOR4946	A	A	T	C	G	A	C	T	G	G	G	A	A	A	C	G	G	C	naked	Czech Republic
1427	6	HOR7279	A	A	T	C	G	A	C	T	G	G	G	G	A	A	G	G	A	A	naked	Czech Republic
1429	6	HOR4815	C	A	T	C	G	A	C	T	G	G	G	A	A	A	G	G	N	C	naked	Denmark
1545	6	HOR4456	A	A	C	C	G	A	C	T	G	G	G	A	A	A	G	G	G	C	naked	Italy
1555	6	HOR8268	A	A	T	C	G	A	G	T	C	G	G	A	A	T	G	G	G	C	naked	Russia
1556	6	HOR11293	A	A	T	C	G	A	C	T	G	G	G	A	A	A	C	G	G	C	naked	Switzerland
1557	6	HOR211	A	A	T	C	G	A	C	T	G	G	G	A	A	A	C	G	G	C	naked	Ukraine
